# Supplementary material for: Potassium 2-(N-hydroxy­carbamo­yl)acetate monohydrate
Source: Acta Crystallogr Sect E Struct Rep Online. 2009 Sep 30;65(Pt 10):m1254–5. doi: 10.1107/S1600536809038434 (PMC2970350; doi:10.1107/S1600536809038434)
Supplement: Supplementary file 1 [file e-65-m1254-sup1.cif]

##############################################################################
###                                                                        ###
###        Electronic paper (Acta Crystallographica Section E)             ###
###                                                                        ###
##############################################################################
#                                                                            #
# This CIF contains the data in a paper accepted for publication in Acta     #
# Crystallographica Section E. It conforms to the requirements of Notes      #
# for Authors for Section E, and has been peer reviewed under the auspices   #
# of the IUCr Commission on Journals.                                        #
#                                                                            #
# Full details of the Crystallographic Information File format               #
# are given in the paper "The Crystallographic Information File (CIF):       #
# a New Standard Archive File for Crystallography" by S. R. Hall, F. H.      #
# Allen and I. D. Brown [Acta Cryst. (1991), A47, 655-685].                  #
#                                                                            #
# The current version of the core CIF dictionary is obtainable from          #
# ftp://ftp.iucr.org/pub/cif_core.dic. The current version number is 2.4.    #
#                                                                            #
# Software is freely available for graphical display of the structure(s) in  #
# this CIF.  For information consult the CIF home page http://www.iucr.org/  #
# cif/home.html                                                              #
#                                                                            #
# This file may be used for bona fide research purposes within the           #
# scientific community so long as proper attribution is given to the journal # 
# article from which it was obtained.                                        #
#                                                                            #
##############################################################################
                                             
data_global
_audit_creation_method     SHELXL97
_journal_data_validation_number     ?
_journal_date_recd_electronic     2009-07-19
_journal_date_accepted     2009-09-22
_journal_name_full     'Acta Crystallographica, Section E'
_journal_year     2009
_journal_volume     65
_journal_issue     10
_journal_page_first     m1254
_journal_page_last     m1255
_journal_paper_category     QM
_journal_coeditor_code     BV2123
_publ_contact_author_name     'Turganbay S. Iskenderov'
_publ_contact_author_address
;
Karakalpakian University
Department of Chemistry
Universitet Keshesi 1
742012 Nukus, Uzbekistan
;
_publ_contact_author_email     turgiskend@freemail.ru
_publ_contact_author_fax      380442393393
_publ_contact_author_phone      380442393393
_publ_section_title
;
Potassium 2-(<i>N</i>-hydroxycarbamoyl)acetate monohydrate
;
loop_
    _publ_author_name
    _publ_author_address
    'Elena V. Prisyazhnaya'
;
Kyiv National University of Construction and Architecture,
Department of Chemistry,
Povitroflotsky Ave., 31, 03680 Kiev, Ukraine
;
    'Irina Odarich'
;
National Medical University,
Department of General Chemistry,
Volodymyrska str. 13,
010004 Kiev, Ukraine
;
    'Igor O. Fritsky'
;
National Taras Shevchenko University,
Department of Chemistry,
Volodymyrska str. 64,
01033 Kiev, Ukraine
;
    'El\.zbieta Gumienna-Kontecka'
;
Faculty of Chemistry,
University of Wroc\/law,
14 F. Joliot-Curie str.,
50-383 Wroc\/law, Poland
;
    'Turganbay S. Iskenderov'
;
Karakalpakian University
Department of Chemistry
Universitet Keshesi 1
742012 Nukus, Uzbekistan
;
data_I
_audit_creation_method     SHELXL-97
_chemical_name_systematic
;
Potassium 2-(<i>N</i>-hydroxycarbamoyl)acetate monohydrate
;
_chemical_name_common     ?
_chemical_formula_moiety     'K +, C3 H4 N O4 -, H2 O1'
_chemical_formula_sum     'C3 H6 K N O5'
_chemical_formula_iupac     'K +, C3 H4 N O4 -, H2 O1'
_chemical_formula_weight     175.19
_chemical_melting_point     ?
_symmetry_cell_setting     monoclinic
_symmetry_space_group_name_H-M     'P 21/c'
_symmetry_space_group_name_Hall     '-P 2ybc'
loop_
    _symmetry_equiv_pos_as_xyz
    'x, y, z'
    '-x, y+1/2, -z+1/2'
    '-x, -y, -z'
    'x, -y-1/2, z-1/2'
_cell_length_a     7.4570(10)
_cell_length_b     13.002(3)
_cell_length_c     6.8160(10)
_cell_angle_alpha     90.00
_cell_angle_beta     105.41(3)
_cell_angle_gamma     90.00
_cell_volume     637.1(2)
_cell_formula_units_Z     4
_cell_measurement_reflns_used     567
_cell_measurement_theta_min     3.50
_cell_measurement_theta_max     27.48
_cell_measurement_temperature     100(2)
_exptl_crystal_description     'needle'
_exptl_crystal_colour     'colourless'
_exptl_crystal_size_max     0.25
_exptl_crystal_size_mid     0.20
_exptl_crystal_size_min     0.12
_exptl_crystal_density_diffrn     1.826
_exptl_crystal_density_meas     ?
_exptl_crystal_density_method     'not measured'
_exptl_crystal_F_000     360
_exptl_absorpt_coefficient_mu     0.798
_exptl_absorpt_correction_type     'multi-scan'
_exptl_absorpt_process_details     '(SADABS; Sheldrick, 2001)'
_exptl_absorpt_correction_T_min     0.829
_exptl_absorpt_correction_T_max     0.914
_exptl_special_details
;
;
_diffrn_ambient_temperature     100(2)
_diffrn_radiation_type     MoK\a
_diffrn_radiation_wavelength     0.71073
_diffrn_radiation_source     'fine-focus sealed tube'
_diffrn_radiation_monochromator     graphite
_diffrn_measurement_device_type     'Bruker SMART CCD area-detector'
_diffrn_measurement_method     \w
_diffrn_detector_area_resol_mean     ?
_diffrn_reflns_number     3974
_diffrn_reflns_av_R_equivalents     0.0251
_diffrn_reflns_av_sigmaI/netI     0.0185
_diffrn_reflns_theta_min     3.47
_diffrn_reflns_theta_max     28.39
_diffrn_reflns_theta_full     25.00
_diffrn_measured_fraction_theta_max     0.940
_diffrn_measured_fraction_theta_full     0.996
_diffrn_reflns_limit_h_min     -9
_diffrn_reflns_limit_h_max     9
_diffrn_reflns_limit_k_min     -17
_diffrn_reflns_limit_k_max     17
_diffrn_reflns_limit_l_min     -6
_diffrn_reflns_limit_l_max     9
_diffrn_standards_number     ?
_diffrn_standards_interval_count     ?
_diffrn_standards_interval_time     ?
_diffrn_standards_decay_%     ?
_refine_special_details
;
Refinement of <i>F</i>^2^ against ALL reflections. The weighted <i>R</i>-factor
<i>wR</i> and goodness of fit <i>S</i> are based on <i>F</i>^2^, conventional
<i>R</i>-factors <i>R</i> are based on <i>F</i>, with <i>F</i> set to zero for
negative <i>F</i>^2^. The threshold expression of <i>F</i>^2^ >
\s(<i>F</i>^2^) is used only for calculating <i>R</i>-factors(gt) <i>etc</i>.
and is not relevant to the choice of reflections for refinement.
<i>R</i>-factors based on <i>F</i>^2^ are statistically about twice as large
as those based on <i>F</i>, and <i>R</i>- factors based on ALL data will be
even larger.
;
_reflns_number_total     1498
_reflns_number_gt     1398
_reflns_threshold_expression     I>2\s(I)
_refine_ls_structure_factor_coef     Fsqd
_refine_ls_matrix_type     full
_refine_ls_R_factor_all     0.0276
_refine_ls_R_factor_gt     0.0250
_refine_ls_wR_factor_gt     0.0627
_refine_ls_wR_factor_ref     0.0642
_refine_ls_goodness_of_fit_ref     1.096
_refine_ls_restrained_S_all     1.096
_refine_ls_number_reflns     1498
_refine_ls_number_parameters     107
_refine_ls_number_restraints     0
_refine_ls_hydrogen_treatment     mixed
_refine_ls_weighting_scheme     calc
_refine_ls_weighting_details
         'calc w=1/[\s^2^(Fo^2^)+(0.0348P)^2^+0.2753P] where P=(Fo^2^+2Fc^2^)/3'
_atom_sites_solution_hydrogens     geom
_atom_sites_solution_primary     direct
_atom_sites_solution_secondary     difmap
_refine_ls_shift/su_max     0.000
_refine_ls_shift/su_mean     0.000
_refine_diff_density_max     0.360
_refine_diff_density_min     -0.426
_refine_ls_extinction_method     none
_refine_ls_extinction_coef     ?
loop_
    _atom_type_symbol
    _atom_type_description
    _atom_type_scat_dispersion_real
    _atom_type_scat_dispersion_imag
    _atom_type_scat_source
    'C' 'C' 0.0033 0.0016
                         'International Tables Vol C Tables 4.2.6.8 and 6.1.1.4'
    'H' 'H' 0.0000 0.0000
                         'International Tables Vol C Tables 4.2.6.8 and 6.1.1.4'
    'N' 'N' 0.0061 0.0033
                         'International Tables Vol C Tables 4.2.6.8 and 6.1.1.4'
    'O' 'O' 0.0106 0.0060
                         'International Tables Vol C Tables 4.2.6.8 and 6.1.1.4'
    'K' 'K' 0.2009 0.2494
                         'International Tables Vol C Tables 4.2.6.8 and 6.1.1.4'
_computing_data_collection     'SMART (Bruker, 2001)'
_computing_cell_refinement     'SAINT (Bruker, 1999)'
_computing_data_reduction     'SAINT (Bruker, 1999)'
_computing_structure_solution     'SHELXS97 (Sheldrick, 2008)'
_computing_structure_refinement     'SHELXL97 (Sheldrick, 2008)'
_computing_molecular_graphics     'SHELXTL (Sheldrick, 2008)'
_computing_publication_material     'SHELXL97 (Sheldrick, 2008)'
loop_
    _atom_site_type_symbol
    _atom_site_label
    _atom_site_fract_x
    _atom_site_fract_y
    _atom_site_fract_z
    _atom_site_U_iso_or_equiv
    _atom_site_adp_type
    _atom_site_calc_flag
    _atom_site_refinement_flags
    _atom_site_occupancy
    _atom_site_disorder_assembly
    _atom_site_disorder_group
    K K1 0.50362(4) 0.64050(2) 0.09788(4) 0.01167(10) Uani d . 1 . .
    O O1 -0.30644(12) 0.82467(7) 0.01504(14) 0.0127(2) Uani d . 1 . .
    O O2 -0.09437(12) 0.92917(7) 0.20776(13) 0.01173(19) Uani d . 1 . .
    O O3 0.27158(12) 0.76799(7) 0.24610(13) 0.01273(19) Uani d . 1 . .
    O O4 0.46616(12) 0.93401(7) 0.18090(13) 0.0122(2) Uani d . 1 . .
    O O1W 0.77186(13) 0.51272(8) 0.03917(15) 0.0155(2) Uani d . 1 . .
    N N1 0.28881(15) 0.90970(9) 0.06042(16) 0.0110(2) Uani d . 1 . .
    C C1 -0.14337(17) 0.85843(9) 0.07756(18) 0.0091(2) Uani d . 1 . .
    C C2 0.00201(17) 0.81466(10) -0.02077(18) 0.0112(2) Uani d . 1 . .
    H H2A -0.0220 0.7419 -0.0464 0.013 Uiso calc R 1 . .
    H H2B -0.0110 0.8482 -0.1510 0.013 Uiso calc R 1 . .
    C C3 0.19948(16) 0.82835(10) 0.10799(18) 0.0096(2) Uani d . 1 . .
    H H4O 0.543(3) 0.8999(18) 0.124(3) 0.031(5) Uiso d . 1 . .
    H H1N 0.243(3) 0.9497(15) -0.027(3) 0.024(5) Uiso d . 1 . .
    H H1W 0.863(3) 0.4904(18) 0.125(3) 0.036(6) Uiso d . 1 . .
    H H2W 0.807(3) 0.5327(18) -0.062(4) 0.043(6) Uiso d . 1 . .
loop_
    _atom_site_aniso_label
    _atom_site_aniso_U_11
    _atom_site_aniso_U_22
    _atom_site_aniso_U_33
    _atom_site_aniso_U_12
    _atom_site_aniso_U_13
    _atom_site_aniso_U_23
    K1 0.01153(15) 0.01230(16) 0.01062(15) 0.00162(9) 0.00197(10) -0.00076(9)
    O1 0.0095(4) 0.0153(4) 0.0134(4) -0.0009(3) 0.0029(3) -0.0024(3)
    O2 0.0112(4) 0.0130(4) 0.0108(4) 0.0004(3) 0.0024(3) -0.0031(3)
    O3 0.0131(4) 0.0140(4) 0.0112(4) 0.0013(3) 0.0034(3) 0.0021(3)
    O4 0.0078(4) 0.0165(5) 0.0118(4) -0.0021(3) 0.0020(3) -0.0035(3)
    O1W 0.0120(4) 0.0218(5) 0.0130(5) 0.0038(4) 0.0041(4) 0.0064(4)
    N1 0.0096(5) 0.0121(5) 0.0097(5) 0.0001(4) -0.0002(4) 0.0006(4)
    C1 0.0103(5) 0.0096(6) 0.0070(5) 0.0016(4) 0.0018(4) 0.0026(4)
    C2 0.0104(5) 0.0133(6) 0.0099(5) -0.0001(4) 0.0031(4) -0.0029(4)
    C3 0.0096(5) 0.0113(6) 0.0092(5) 0.0009(4) 0.0047(4) -0.0028(4)
_geom_special_details
;
All e.s.d.'s (except the e.s.d. in the dihedral angle between two l.s. planes)
are estimated using the full covariance matrix. The cell e.s.d.'s are taken
into account individually in the estimation of e.s.d.'s in distances, angles
and torsion angles; correlations between e.s.d.'s in cell parameters are only
used when they are defined by crystal symmetry. An approximate (isotropic)
treatment of cell e.s.d.'s is used for estimating e.s.d.'s involving l.s.
planes.
;
loop_
    _geom_bond_atom_site_label_1
    _geom_bond_atom_site_label_2
    _geom_bond_site_symmetry_2
    _geom_bond_distance
    _geom_bond_publ_flag
    K1 O1W . 2.7105(11) ?
    K1 O3 . 2.7734(10) ?
    K1 O3 4_575 2.8202(12) ?
    K1 O1W 3_665 2.8358(12) ?
    K1 O1 4_676 2.8558(12) ?
    K1 O1 1_655 2.9128(11) ?
    K1 O4 4_575 2.9448(10) ?
    K1 O4 2_645 3.0580(11) ?
    O1 C1 . 1.2560(15) ?
    O2 C1 . 1.2628(15) ?
    O3 C3 . 1.2337(16) ?
    O4 N1 . 1.3951(14) ?
    O4 H4O . 0.89(2) n
    O1W H1W . 0.82(2) n
    O1W H2W . 0.84(3) n
    N1 C3 . 1.3351(17) ?
    N1 H1N . 0.79(2) n
    C1 C2 . 1.5279(17) ?
    C2 C3 . 1.5111(17) ?
    C2 H2A . 0.9700 n
    C2 H2B . 0.9700 n
loop_
    _geom_angle_atom_site_label_1
    _geom_angle_atom_site_label_2
    _geom_angle_atom_site_label_3
    _geom_angle_site_symmetry_1
    _geom_angle_site_symmetry_3
    _geom_angle
    _geom_angle_publ_flag
    O1W K1 O3 . . 167.55(3) ?
    O1W K1 O3 . 4_575 116.31(3) ?
    O3 K1 O3 . 4_575 75.90(2) ?
    O1W K1 O1W . 3_665 91.10(3) ?
    O3 K1 O1W . 3_665 94.15(3) ?
    O3 K1 O1W 4_575 3_665 77.83(4) ?
    O1W K1 O1 . 4_676 93.09(4) ?
    O3 K1 O1 . 4_676 74.63(3) ?
    O3 K1 O1 4_575 4_676 144.05(3) ?
    O1W K1 O1 3_665 4_676 124.30(3) ?
    O1W K1 O1 . 1_655 93.40(3) ?
    O3 K1 O1 . 1_655 87.81(3) ?
    O3 K1 O1 4_575 1_655 73.05(3) ?
    O1W K1 O1 3_665 1_655 149.40(3) ?
    O1 K1 O1 4_676 1_655 85.67(3) ?
    O1W K1 O4 . 4_575 62.64(4) ?
    O3 K1 O4 . 4_575 129.78(3) ?
    O3 K1 O4 4_575 4_575 55.86(3) ?
    O1W K1 O4 3_665 4_575 64.93(3) ?
    O1 K1 O4 4_676 4_575 155.21(3) ?
    O1 K1 O4 1_655 4_575 90.56(3) ?
    O1W K1 O4 . 2_645 64.79(3) ?
    O3 K1 O4 . 2_645 108.45(3) ?
    O3 K1 O4 4_575 2_645 137.54(3) ?
    O1W K1 O4 3_665 2_645 59.85(3) ?
    O1 K1 O4 4_676 2_645 72.32(3) ?
    O1 K1 O4 1_655 2_645 147.29(3) ?
    O4 K1 O4 4_575 2_645 99.36(3) ?
    N1 O4 H4O . . 104.5(13) n
    H1W O1W H2W . . 108(2) n
    C3 N1 O4 . . 119.52(10) ?
    C3 N1 H1N . . 124.0(14) n
    O4 N1 H1N . . 116.1(14) n
    O1 C1 O2 . . 124.49(11) ?
    O1 C1 C2 . . 117.18(11) ?
    O2 C1 C2 . . 118.23(11) ?
    C3 C2 C1 . . 113.38(10) ?
    C3 C2 H2A . . 108.9 n
    C1 C2 H2A . . 108.9 n
    C3 C2 H2B . . 108.9 n
    C1 C2 H2B . . 108.9 n
    H2A C2 H2B . . 107.7 n
    O3 C3 N1 . . 123.01(11) ?
    O3 C3 C2 . . 121.88(11) ?
    N1 C3 C2 . . 115.11(11) ?
loop_
    _geom_torsion_atom_site_label_1
    _geom_torsion_atom_site_label_2
    _geom_torsion_atom_site_label_3
    _geom_torsion_atom_site_label_4
    _geom_torsion_site_symmetry_1
    _geom_torsion_site_symmetry_2
    _geom_torsion_site_symmetry_3
    _geom_torsion_site_symmetry_4
    _geom_torsion
    _geom_torsion_publ_flag
    O1 C1 C2 C3 . . . . -159.16(11) ?
    O2 C1 C2 C3 . . . . 24.31(15) ?
    O4 N1 C3 O3 . . . . -5.58(18) ?
    O4 N1 C3 C2 . . . . 174.68(10) ?
    C1 C2 C3 O3 . . . . 83.28(14) ?
    C1 C2 C3 N1 . . . . -96.98(13) ?
loop_
    _geom_hbond_atom_site_label_D
    _geom_hbond_atom_site_label_H
    _geom_hbond_atom_site_label_A
    _geom_hbond_site_symmetry_A
    _geom_hbond_distance_DH
    _geom_hbond_distance_HA
    _geom_hbond_distance_DA
    _geom_hbond_angle_DHA
    O4 H4O O1 1_655 0.89(2) 1.79(2) 2.6820(13) 177(2)
    N1 H1N O2 3_575 0.79(2) 2.12(2) 2.9025(16) 166.7(18)
    O1W H1W O2 2_645 0.82(2) 1.97(2) 2.7811(15) 171(2)
    O1W H2W O2 4_675 0.84(3) 1.97(3) 2.8046(14) 175(2)
