# Supplementary material for: Potassium 2-(N-hydroxy­carbamo­yl)acetate monohydrate
Source: Acta Crystallogr Sect E Struct Rep Online. 2009 Sep 30;65(Pt 10):m1254–5. doi: 10.1107/S1600536809038434 (PMC2970350; doi:10.1107/S1600536809038434)
Supplement: Supplementary file 2 [file e-65-m1254-Isup2.hkl]

# 
# h,k,l, Fc-squared, Fo-squared, sigma(Fo-squared) and status flag 
# 
data_I
_shelx_title ' kmacz in P2(1)/c' 
_shelx_refln_list_code          4 
_shelx_F_calc_maximum       91.05 
_exptl_crystal_F_000       360.00 
_reflns_d_resolution_high  0.7474 
 
loop_ 
 _symmetry_equiv_pos_as_xyz 
 'x, y, z' 
 '-x, y+1/2, -z+1/2' 
 '-x, -y, -z' 
 'x, -y-1/2, z-1/2' 
 
_cell_length_a     7.4570 
_cell_length_b    13.0020 
_cell_length_c     6.8160 
_cell_angle_alpha  90.000 
_cell_angle_beta  105.410 
_cell_angle_gamma  90.000 
 
_shelx_F_squared_multiplier     1.000 
 
loop_ 
 _refln_index_h 
 _refln_index_k 
 _refln_index_l 
 _refln_F_squared_calc 
 _refln_F_squared_meas 
 _refln_F_squared_sigma 
 _refln_observed_status 
   2   0   0       67.60       69.56      1.56 o 
   3   0   0     2983.19     2442.14     80.65 o 
   4   0   0     7726.17     6644.47    298.83 o 
   5   0   0     3699.76     3476.90    113.41 o 
   6   0   0      863.42      837.67      6.72 o 
   7   0   0      152.43      164.89      3.66 o 
   8   0   0      544.46      599.79     10.44 o 
   9   0   0      177.69      165.54      6.85 o 
   2   1   0      203.98      184.86      1.49 o 
   3   1   0     1196.39     1111.53     11.48 o 
   4   1   0      125.48      139.59      1.72 o 
   5   1   0      348.49      344.51      2.91 o 
   6   1   0       39.96       37.48      1.42 o 
   7   1   0       13.44       15.01      1.39 o 
   8   1   0       22.66       19.81      2.37 o 
   9   1   0        0.66        2.85      1.61 o 
   2   2   0        7.73       15.65      0.82 o 
   3   2   0      997.09     1047.98      4.44 o 
   4   2   0      203.07      193.49      2.63 o 
   5   2   0       12.45       14.43      1.02 o 
   6   2   0      397.95      380.90      4.90 o 
   7   2   0      164.96      164.25      3.93 o 
   8   2   0       13.59       13.13      1.59 o 
   9   2   0      124.64      122.34      4.14 o 
   1   3   0      498.68      547.40     11.15 o 
   2   3   0     1781.00     1818.35     25.21 o 
   3   3   0       18.33       26.03      0.92 o 
   4   3   0       67.40       69.40      1.82 o 
   5   3   0        5.99       14.48      2.63 o 
   6   3   0       35.49       31.15      1.75 o 
   7   3   0      321.74      316.57      4.52 o 
   8   3   0        3.23        5.58      1.32 o 
   9   3   0        0.45        2.10      1.43 o 
   0   4   0     3245.93     2858.49    114.29 o 
   1   4   0     2508.98     2363.91     51.60 o 
   2   4   0     5095.16     4773.32    106.00 o 
   3   4   0     1963.50     1891.22     33.25 o 
   4   4   0      162.04      150.92      2.11 o 
   5   4   0     1714.57     1736.44     23.65 o 
   6   4   0     1755.00     1654.06      8.95 o 
   7   4   0      222.77      232.39      3.73 o 
   8   4   0      182.51      192.35      4.46 o 
   9   4   0      386.47      401.71      9.61 o 
   1   5   0      648.41      669.31     14.88 o 
   2   5   0     1240.85     1315.85      7.02 o 
   3   5   0       75.54       76.50      0.90 o 
   4   5   0       10.47       12.23      0.82 o 
   5   5   0       54.85       61.58      1.73 o 
   6   5   0     1070.97     1032.61     16.03 o 
   7   5   0      201.64      200.34      3.57 o 
   8   5   0       92.93       80.48     11.83 o 
   9   5   0      228.31      253.48      8.53 o 
   0   6   0      763.77      790.45     22.72 o 
   1   6   0       35.24       37.51      1.19 o 
   2   6   0        4.17        5.12      0.50 o 
   3   6   0      408.37      405.80     16.98 o 
   4   6   0      433.64      423.22     15.23 o 
   5   6   0      207.39      197.92      4.65 o 
   6   6   0     1031.84      984.29     36.53 o 
   7   6   0      266.27      272.21      5.23 o 
   8   6   0       94.77       87.06      3.83 o 
   1   7   0     1060.73     1061.51     18.97 o 
   2   7   0      312.77      361.00      7.34 o 
   3   7   0      576.22      594.37     22.00 o 
   4   7   0      604.78      614.03     17.28 o 
   5   7   0       35.32       33.63      2.02 o 
   6   7   0      227.89      214.72      4.44 o 
   7   7   0        8.98        8.23      1.62 o 
   8   7   0       68.28       64.17      3.51 o 
   0   8   0        0.39        3.14      1.00 o 
   1   8   0      684.48      733.83     10.99 o 
   2   8   0        0.44        1.95      0.59 o 
   3   8   0      899.81      876.79     26.05 o 
   4   8   0      384.84      364.70      8.05 o 
   5   8   0      106.24      100.38      4.22 o 
   6   8   0       63.24       58.88      2.93 o 
   7   8   0      236.46      232.01      4.09 o 
   8   8   0      514.30      521.17      7.86 o 
   1   9   0       93.00       96.63      2.08 o 
   2   9   0        0.01        2.67      0.69 o 
   3   9   0       17.81       14.01      1.12 o 
   4   9   0      335.47      311.70     10.82 o 
   5   9   0        9.97        7.05      1.53 o 
   6   9   0       11.80       10.76      1.98 o 
   7   9   0      108.02      107.17      3.83 o 
   0  10   0      940.03     1006.09     11.67 o 
   1  10   0      773.73      776.77      9.80 o 
   2  10   0     1088.69     1073.34     21.83 o 
   3  10   0     1395.27     1400.54     41.79 o 
   4  10   0      148.22      144.58      3.83 o 
   5  10   0      631.58      611.81     10.98 o 
   6  10   0      375.02      351.06      5.96 o 
   7  10   0      273.51      274.12      4.76 o 
   1  11   0       19.09       17.18      1.08 o 
   2  11   0       53.30       57.36      2.05 o 
   3  11   0      184.77      183.67      5.52 o 
   4  11   0      260.48      264.71      5.05 o 
   5  11   0      100.07       93.89      2.83 o 
   6  11   0       37.06       31.88      2.10 o 
   7  11   0       16.19       16.51      2.29 o 
   0  12   0      357.36      377.54     11.13 o 
   1  12   0      125.26      129.22      2.30 o 
   2  12   0      564.54      555.26      6.46 o 
   3  12   0      187.48      186.22      4.38 o 
   4  12   0        0.46        0.39      1.45 o 
   5  12   0        4.87        2.44      1.56 o 
   6  12   0       93.28       93.97      4.80 o 
   1  13   0       16.92       17.53      2.09 o 
   2  13   0      151.75      158.61      3.24 o 
   3  13   0       10.41       12.69      2.42 o 
   4  13   0        1.59        3.12      1.72 o 
   5  13   0       27.70       31.16      3.07 o 
   6  13   0        0.82        3.26      3.07 o 
   0  14   0      760.46      789.64     26.78 o 
   1  14   0      493.72      524.11     11.52 o 
   2  14   0      886.54      901.74     14.01 o 
   3  14   0     1331.74     1343.02     22.22 o 
   4  14   0      125.43      123.99      4.19 o 
   1  15   0        6.76        4.21      1.61 o 
   2  15   0      121.12      124.15      7.33 o 
   3  15   0       29.28       26.70      2.68 o 
   4  15   0      160.81      169.45      7.02 o 
   0  16   0       76.22       81.51      4.81 o 
   1  16   0        8.37        6.83      2.04 o 
   2  16   0      142.97      137.39      7.05 o 
   1  17   0      121.06      111.45      4.24 o 
  -9   1   1      177.11      180.66      4.63 o 
  -8   1   1      410.41      414.57      5.71 o 
  -7   1   1     1953.45     1947.90      8.06 o 
  -6   1   1       60.63       67.00      1.68 o 
  -5   1   1      162.74      163.99      3.24 o 
  -4   1   1     2196.78     2006.96      5.56 o 
  -3   1   1      484.97      445.30      3.32 o 
  -2   1   1     2585.14     2317.53     15.02 o 
  -1   1   1     1573.29     1494.85      8.74 o 
   0   1   1      254.73      243.63      2.32 o 
   1   1   1      438.53      477.42      2.13 o 
   2   1   1      124.29      154.04      1.53 o 
   3   1   1     3027.93     2873.04     33.99 o 
   4   1   1       21.18       16.31      0.95 o 
   5   1   1      233.18      254.17      3.04 o 
   6   1   1        0.16        2.48      1.25 o 
   7   1   1      232.65      240.38      6.60 o 
   8   1   1      186.82      187.40      7.68 o 
   9   1   1        1.94        2.36      1.55 o 
  -9   2   1      101.44      108.05      3.78 o 
  -8   2   1       68.39       67.86      2.39 o 
  -7   2   1      111.30      119.98      2.75 o 
  -6   2   1      695.02      687.50      5.00 o 
  -5   2   1      300.18      302.58      4.46 o 
  -4   2   1       69.25       56.33      1.26 o 
  -3   2   1      475.06      456.77     13.56 o 
  -2   2   1      581.15      553.13     20.71 o 
  -1   2   1      983.21     1089.90      9.23 o 
   0   2   1     1267.50     1270.94     14.58 o 
   1   2   1     1326.61     1282.82      4.97 o 
   2   2   1     1579.17     1461.55      8.13 o 
   3   2   1       21.17       28.73      0.72 o 
   4   2   1     1391.75     1364.62     25.29 o 
   5   2   1      426.82      423.35      5.04 o 
   6   2   1      223.96      218.23      3.97 o 
   7   2   1      344.18      334.26      5.45 o 
   8   2   1      448.89      460.93      6.69 o 
   9   2   1      166.19      172.15      7.02 o 
  -9   3   1      316.53      353.39      6.39 o 
  -8   3   1      330.04      346.20      6.99 o 
  -7   3   1      612.98      607.52      6.66 o 
  -6   3   1       65.89       66.22      1.74 o 
  -5   3   1     1427.99     1331.90     10.17 o 
  -4   3   1       55.54       50.81      1.57 o 
  -3   3   1     1268.20     1353.96     35.08 o 
  -2   3   1     6142.30     5536.76     19.84 o 
  -1   3   1     6213.37     5547.76     14.64 o 
   0   3   1     2640.99     2670.11      6.59 o 
   1   3   1     3597.43     3285.50     39.86 o 
   2   3   1     5908.94     5542.51     26.29 o 
   3   3   1     1940.84     1924.82     41.38 o 
   4   3   1      212.28      203.59      3.36 o 
   5   3   1      719.60      683.58      4.92 o 
   6   3   1      159.86      170.07      3.80 o 
   7   3   1      570.19      592.46      7.07 o 
   8   3   1      172.11      176.52      3.78 o 
   9   3   1      609.37      702.92     12.38 o 
  -9   4   1        4.98        4.55      2.02 o 
  -8   4   1        2.85        1.87      1.40 o 
  -7   4   1      192.73      186.62      5.51 o 
  -6   4   1      419.95      393.91      5.27 o 
  -5   4   1      742.93      725.29      4.72 o 
  -4   4   1      135.64      142.20      3.74 o 
  -3   4   1        1.29        1.79      0.34 o 
  -2   4   1     6200.60     5794.31     13.02 o 
  -1   4   1     2662.07     2546.69      9.96 o 
   0   4   1     1616.53     1652.37     35.60 o 
   1   4   1      345.47      403.54      3.10 o 
   2   4   1      723.76      728.77     12.76 o 
   3   4   1     1156.51     1176.87     32.10 o 
   4   4   1      343.09      342.73      9.09 o 
   5   4   1      438.28      426.22      8.21 o 
   6   4   1      199.62      177.13      3.85 o 
   7   4   1        5.49        6.32      1.60 o 
   8   4   1      138.60      153.34      3.51 o 
   9   4   1        0.06        1.37      2.16 o 
  -9   5   1       29.70       22.97      2.53 o 
  -8   5   1        0.32        2.39      1.57 o 
  -7   5   1      112.77      111.84      3.68 o 
  -6   5   1      692.69      624.87      9.97 o 
  -5   5   1        0.25        1.69      0.70 o 
  -4   5   1       90.05      101.36      4.33 o 
  -3   5   1       41.17       41.99      0.88 o 
  -2   5   1     2529.14     2587.97     25.84 o 
  -1   5   1      281.22      305.13      3.10 o 
   0   5   1        4.48        2.30      0.47 o 
   1   5   1      535.01      498.55     13.11 o 
   2   5   1       94.46      103.02      2.63 o 
   3   5   1      105.25       91.94      2.28 o 
   4   5   1        2.36        1.24      0.72 o 
   5   5   1        2.92        2.35      0.71 o 
   6   5   1      265.23      277.43      8.05 o 
   7   5   1       55.43       49.16      2.77 o 
   8   5   1       10.53       11.52      1.85 o 
  -8   6   1       82.18       81.49      3.69 o 
  -7   6   1      105.40      101.01      2.91 o 
  -6   6   1        3.35        3.33      1.28 o 
  -5   6   1      603.31      553.00      6.03 o 
  -4   6   1     1528.49     1546.30     55.80 o 
  -3   6   1      389.86      423.80      5.26 o 
  -2   6   1      122.10      119.73      1.51 o 
  -1   6   1     1423.80     1382.85     11.81 o 
   0   6   1     2188.09     2192.09     22.76 o 
   1   6   1      392.49      395.12      9.02 o 
   2   6   1     1241.23     1257.95     31.24 o 
   3   6   1      416.17      410.36      4.11 o 
   4   6   1      101.88       95.76      4.03 o 
   5   6   1      576.36      589.13     10.76 o 
   6   6   1      136.67      141.36      2.53 o 
   7   6   1      188.09      200.68      4.63 o 
   8   6   1       71.33       67.83      3.43 o 
  -8   7   1      778.10      771.51     12.30 o 
  -7   7   1      254.26      245.88      6.64 o 
  -6   7   1        1.93        2.41      1.31 o 
  -5   7   1      446.45      410.90      5.31 o 
  -4   7   1     1526.56     1452.94     55.62 o 
  -3   7   1     1631.85     1683.36      6.71 o 
  -2   7   1       68.59       68.77      1.54 o 
  -1   7   1     1224.82     1249.25      9.52 o 
   0   7   1     3235.70     3010.60     17.07 o 
   1   7   1     2136.21     2074.23     67.69 o 
   2   7   1     2084.99     2078.65     68.23 o 
   3   7   1      182.09      183.44      5.16 o 
   4   7   1     2291.45     2299.75     60.20 o 
   5   7   1      826.99      821.62     19.18 o 
   6   7   1      501.09      502.84      6.36 o 
   7   7   1      781.37      770.61     12.26 o 
   8   7   1       56.50       52.82      6.37 o 
  -8   8   1       13.36       13.18      2.93 o 
  -7   8   1       53.22       47.59      2.33 o 
  -6   8   1      288.27      273.37      4.88 o 
  -5   8   1      207.90      201.20      6.55 o 
  -4   8   1       16.72       12.85      1.79 o 
  -3   8   1       21.25       21.31      1.31 o 
  -2   8   1      339.08      348.85      3.35 o 
  -1   8   1      642.25      677.78     14.83 o 
   0   8   1     1192.11     1200.74     20.50 o 
   1   8   1      106.45      106.20      1.75 o 
   2   8   1        1.10        1.42      0.54 o 
   3   8   1       50.56       46.16      1.49 o 
   4   8   1     1424.65     1446.02     42.19 o 
   5   8   1      830.56      863.45     29.07 o 
   6   8   1      161.81      158.21      4.08 o 
   7   8   1       11.67        8.63      2.71 o 
  -8   9   1      115.74      110.22      4.21 o 
  -7   9   1      141.92      126.61      2.90 o 
  -6   9   1       38.62       32.95      1.87 o 
  -5   9   1       20.30       16.37      1.89 o 
  -4   9   1      102.35      104.19      3.29 o 
  -3   9   1       64.91       62.98      2.50 o 
  -2   9   1      285.24      283.38      3.02 o 
  -1   9   1       42.04       35.03      1.47 o 
   0   9   1      928.03      942.84     17.85 o 
   1   9   1      324.63      348.23      2.97 o 
   2   9   1       34.38       29.65      1.36 o 
   3   9   1       31.61       35.13      1.37 o 
   4   9   1      554.13      582.16     16.86 o 
   5   9   1       29.97       25.89      2.20 o 
   6   9   1        1.90        3.25      1.73 o 
   7   9   1      156.90      160.07      6.54 o 
  -8  10   1       11.45       13.95      4.03 o 
  -7  10   1      372.40      365.73      5.58 o 
  -6  10   1       34.96       33.85      1.93 o 
  -5  10   1       88.83       78.35      3.40 o 
  -4  10   1      230.92      215.52      4.30 o 
  -3  10   1      666.24      661.97     27.05 o 
  -2  10   1      262.14      267.97      3.33 o 
  -1  10   1       20.08       18.40      1.08 o 
   0  10   1      609.03      640.60      4.75 o 
   1  10   1      230.28      227.76      2.64 o 
   2  10   1      647.22      684.35     20.67 o 
   3  10   1      263.26      248.26      7.92 o 
   4  10   1       15.82       14.04      1.46 o 
   5  10   1      163.15      153.16      8.39 o 
   6  10   1       44.81       35.20      2.42 o 
   7  10   1      195.95      207.16      8.85 o 
  -7  11   1       35.99       29.06      2.23 o 
  -6  11   1      918.21      922.49     19.27 o 
  -5  11   1      902.10      930.07     20.95 o 
  -4  11   1      613.14      552.75      6.76 o 
  -3  11   1        2.16        2.21      1.26 o 
  -2  11   1      663.93      703.37      6.31 o 
  -1  11   1      637.99      645.97      4.94 o 
   0  11   1     1343.80     1355.76     23.86 o 
   1  11   1      467.15      481.54      5.42 o 
   2  11   1      171.76      180.96      3.22 o 
   3  11   1        8.42        8.11      1.35 o 
   4  11   1     1137.27     1131.75     27.61 o 
   5  11   1      184.11      179.16      9.22 o 
   6  11   1      299.13      306.55     14.35 o 
   7  11   1       84.58       82.84      5.76 o 
  -6  12   1       96.25       89.65      2.77 o 
  -5  12   1        3.05        2.57      1.70 o 
  -4  12   1      125.92      117.01      2.95 o 
  -3  12   1       10.87       11.08      2.01 o 
  -2  12   1        0.68        2.00      1.07 o 
  -1  12   1      545.42      564.03      9.92 o 
   0  12   1       54.49       53.17      1.72 o 
   1  12   1       30.05       26.22      1.94 o 
   2  12   1      585.83      584.77      6.75 o 
   3  12   1      150.35      148.87      4.68 o 
   4  12   1       39.54       37.37      3.04 o 
   5  12   1       33.48       36.03      4.24 o 
   6  12   1      429.42      428.85     10.66 o 
  -6  13   1      180.20      174.33      5.07 o 
  -5  13   1       81.11       69.14      2.93 o 
  -4  13   1      323.44      325.98      7.07 o 
  -3  13   1       68.00       57.21      2.78 o 
  -2  13   1      470.47      470.18     20.08 o 
  -1  13   1      139.37      144.42      2.93 o 
   0  13   1       81.68       75.35      1.97 o 
   1  13   1        0.32        2.39      1.30 o 
   2  13   1        0.38        0.71      0.98 o 
   3  13   1      144.84      149.61      5.51 o 
   4  13   1      146.38      143.86      4.50 o 
   5  13   1       65.78       59.44      3.59 o 
  -5  14   1       71.31       64.60      2.49 o 
  -4  14   1       69.62       64.95      3.25 o 
  -3  14   1      101.65      102.68      7.02 o 
  -2  14   1       86.00       82.65      3.57 o 
  -1  14   1      141.84      142.03      3.13 o 
   0  14   1       80.59       81.81      2.42 o 
   1  14   1       66.87       65.15      2.49 o 
   2  14   1       21.10       19.17      2.39 o 
   3  14   1       32.90       35.06      2.83 o 
   4  14   1       33.63       31.95      3.13 o 
  -5  15   1      156.93      132.28      6.46 o 
  -4  15   1      611.35      627.65     22.80 o 
  -3  15   1      134.83      131.26      5.38 o 
  -2  15   1       86.63       92.68      4.09 o 
  -1  15   1       25.84       24.05      2.53 o 
   0  15   1      312.87      332.19      4.53 o 
   1  15   1      757.17      792.56      8.40 o 
   2  15   1       42.85       41.65      2.34 o 
   3  15   1        8.90        7.86      2.34 o 
  -3  16   1      174.43      184.34      7.77 o 
  -2  16   1       73.64       75.92      3.75 o 
  -1  16   1      134.54      127.26      6.48 o 
   0  16   1      151.92      157.20      4.54 o 
   1  16   1      274.45      283.71      5.73 o 
   2  16   1      132.20      124.39      4.47 o 
   0  17   1      214.63      225.25      5.39 o 
   1  17   1      294.46      308.13      6.16 o 
  -9   0   2       49.18       50.85      2.95 o 
  -8   0   2       59.87       57.60      3.00 o 
  -7   0   2      138.16      124.56      3.46 o 
  -6   0   2     1157.33     1109.64     21.89 o 
  -5   0   2      296.14      295.57      4.89 o 
  -4   0   2      543.51      512.60     17.21 o 
  -3   0   2       28.17       17.09      0.81 o 
  -2   0   2     2220.37     2207.07     12.87 o 
  -1   0   2       23.18       33.89      1.04 o 
   0   0   2     2934.67     2728.32     79.56 o 
   1   0   2        2.14        6.45      0.88 o 
   2   0   2       15.80       11.40      1.28 o 
   3   0   2      382.74      440.23      6.66 o 
   4   0   2      886.38      866.24      9.20 o 
   5   0   2        4.49        9.72      2.57 o 
   6   0   2      564.91      535.38      9.13 o 
   7   0   2       59.39       62.82      4.32 o 
   8   0   2       11.80       10.74      2.86 o 
  -9   1   2      121.89      126.00      7.35 o 
  -8   1   2      331.94      352.44      5.35 o 
  -7   1   2      182.95      185.66      3.13 o 
  -6   1   2       47.55       44.84      1.44 o 
  -5   1   2      758.97      716.63     10.99 o 
  -4   1   2     1473.13     1377.31      9.47 o 
  -3   1   2     6250.51     5888.64    147.75 o 
  -2   1   2        1.74        8.42      0.61 o 
  -1   1   2      101.84       75.78      0.90 o 
   0   1   2     7865.23     6888.16    175.91 o 
   1   1   2     6189.13     5715.84    123.70 o 
   2   1   2     1427.22     1405.17     11.22 o 
   3   1   2      841.62      829.85      6.97 o 
   4   1   2      343.67      345.18      7.74 o 
   5   1   2     1079.24     1090.81     10.90 o 
   6   1   2     1187.30     1137.70      8.97 o 
   7   1   2      456.42      491.59     12.56 o 
   8   1   2       31.74       35.52      2.85 o 
  -9   2   2        0.01        1.95      1.62 o 
  -8   2   2       67.26       64.08      2.86 o 
  -7   2   2       74.99       73.58      2.20 o 
  -6   2   2     1222.96     1184.09      9.03 o 
  -5   2   2       98.80      100.21      2.07 o 
  -4   2   2      401.92      362.42      3.74 o 
  -3   2   2       43.89       40.26      0.99 o 
  -2   2   2     7322.92     6536.24     16.22 o 
  -1   2   2      403.40      460.28      3.76 o 
   0   2   2       10.96       18.45      0.52 o 
   1   2   2       28.43       25.56      0.52 o 
   2   2   2     1154.95     1189.33     13.99 o 
   3   2   2       52.79       58.78      1.29 o 
   4   2   2      164.44      173.66      2.42 o 
   5   2   2       42.38       44.90      2.22 o 
   6   2   2       11.72        9.53      1.49 o 
   7   2   2       56.58       54.96      2.80 o 
   8   2   2        0.03        2.56      1.57 o 
  -9   3   2        5.59        5.92      1.93 o 
  -8   3   2        2.98        4.46      1.36 o 
  -7   3   2       27.89       25.07      2.02 o 
  -6   3   2      502.71      498.96      7.09 o 
  -5   3   2     1402.80     1373.09      7.33 o 
  -4   3   2      165.65      169.93      4.36 o 
  -3   3   2      232.16      212.51      4.65 o 
  -2   3   2      882.96      831.37     16.78 o 
  -1   3   2     4830.22     4669.54     62.26 o 
   0   3   2     5068.50     4823.70     35.01 o 
   1   3   2       34.52       54.65      1.05 o 
   2   3   2     1091.01     1102.58      5.80 o 
   3   3   2     1445.62     1486.21      7.18 o 
   4   3   2     2304.51     2316.63     16.98 o 
   5   3   2      434.26      434.85      5.85 o 
   6   3   2        5.02        3.53      1.33 o 
   7   3   2      311.44      317.83      5.71 o 
   8   3   2      283.86      309.40      6.15 o 
  -9   4   2      603.44      669.21     28.52 o 
  -8   4   2       19.92       20.48      2.70 o 
  -7   4   2       51.70       47.35      2.58 o 
  -6   4   2      512.66      503.22      9.80 o 
  -5   4   2      457.55      447.65     10.34 o 
  -4   4   2      209.62      205.37      5.01 o 
  -3   4   2      299.60      279.94      8.09 o 
  -2   4   2       43.66       54.05      1.62 o 
  -1   4   2      208.59      211.43      3.90 o 
   0   4   2      955.90      994.58     10.32 o 
   1   4   2      943.66      966.55      5.41 o 
   2   4   2       11.22        7.44      0.78 o 
   3   4   2      278.56      305.91      4.62 o 
   4   4   2       87.63       89.13      2.06 o 
   5   4   2      805.31      861.43     13.80 o 
   6   4   2       12.70       10.69      1.95 o 
   7   4   2      114.54      111.58      3.68 o 
   8   4   2       29.63       30.16      2.74 o 
  -9   5   2      781.15      805.57      9.45 o 
  -8   5   2      320.13      322.90      5.89 o 
  -7   5   2      375.80      375.24      7.83 o 
  -6   5   2      674.47      650.88      8.85 o 
  -5   5   2     1267.42     1227.40     24.95 o 
  -4   5   2     1561.52     1555.68     11.05 o 
  -3   5   2      627.43      638.35      6.13 o 
  -2   5   2     1023.59     1099.05      3.49 o 
  -1   5   2      817.89      841.00      4.85 o 
   0   5   2     1245.58     1189.94     22.98 o 
   1   5   2     1001.61      979.60     25.44 o 
   2   5   2      111.53      104.16      3.04 o 
   3   5   2     2584.95     2639.43     27.39 o 
   4   5   2       37.87       37.37      1.36 o 
   5   5   2       11.03       13.02      1.14 o 
   6   5   2     1184.94     1227.84     13.30 o 
   7   5   2      332.96      350.63      5.94 o 
   8   5   2      246.64      266.94     12.29 o 
  -8   6   2       20.43       22.85      2.78 o 
  -7   6   2       87.60       87.11      2.55 o 
  -6   6   2      371.28      328.94      5.15 o 
  -5   6   2      502.91      496.60     12.54 o 
  -4   6   2      418.12      431.51      4.61 o 
  -3   6   2       11.30       10.02      0.81 o 
  -2   6   2      141.56      164.24      1.65 o 
  -1   6   2      140.54      120.51      1.56 o 
   0   6   2     5156.22     4944.21    121.20 o 
   1   6   2      109.87      141.30      2.60 o 
   2   6   2      241.85      260.85      9.24 o 
   3   6   2      125.59      130.63      4.82 o 
   4   6   2      294.25      311.91      6.22 o 
   5   6   2       24.12       26.71      1.40 o 
   6   6   2      145.49      139.23      4.06 o 
   7   6   2        5.53        5.24      1.66 o 
   8   6   2       84.59       85.79      4.17 o 
  -8   7   2       92.79       94.69      3.92 o 
  -7   7   2        0.06        2.55      1.27 o 
  -6   7   2       70.65       68.79      2.41 o 
  -5   7   2       66.17       66.01      6.00 o 
  -4   7   2       21.80       25.27      1.12 o 
  -3   7   2      157.45      165.99      2.42 o 
  -2   7   2      366.87      376.38      3.26 o 
  -1   7   2      280.73      296.16      2.44 o 
   0   7   2        8.36       11.56      0.78 o 
   1   7   2       85.19       80.24      1.89 o 
   2   7   2        0.13        1.66      0.57 o 
   3   7   2        6.09        5.22      0.96 o 
   4   7   2       61.31       62.61      2.23 o 
   5   7   2      113.79      114.42      2.59 o 
   6   7   2       11.60        8.91      1.32 o 
   7   7   2      142.40      155.85      4.51 o 
  -8   8   2      126.62      121.45      3.49 o 
  -7   8   2      867.56      832.58      8.89 o 
  -6   8   2        5.82        2.96      1.28 o 
  -5   8   2      182.91      162.56      6.21 o 
  -4   8   2      223.66      233.89      3.66 o 
  -3   8   2     1154.02     1198.27      6.47 o 
  -2   8   2      423.45      410.52      7.25 o 
  -1   8   2      348.65      364.73      3.33 o 
   0   8   2      105.12      112.06      2.21 o 
   1   8   2        9.80        6.81      0.91 o 
   2   8   2      334.19      294.08      5.27 o 
   3   8   2     1205.87     1241.66     11.64 o 
   4   8   2      399.09      396.08      9.28 o 
   5   8   2       13.53       13.84      1.29 o 
   6   8   2       47.82       47.75      2.12 o 
   7   8   2       89.19       84.23      5.49 o 
  -8   9   2      646.35      677.29      6.17 o 
  -7   9   2      693.06      664.61      7.01 o 
  -6   9   2      490.04      477.11     13.00 o 
  -5   9   2      118.90      120.60      4.29 o 
  -4   9   2      674.38      649.90     42.66 o 
  -3   9   2     1340.47     1334.65     11.64 o 
  -2   9   2     1674.97     1751.80      9.36 o 
  -1   9   2       23.00       26.78      1.31 o 
   0   9   2      564.92      559.36      6.63 o 
   1   9   2     1831.32     1862.79     53.95 o 
   2   9   2      230.08      235.80      7.23 o 
   3   9   2      702.63      701.25     19.86 o 
   4   9   2      291.43      313.10      4.76 o 
   5   9   2      338.03      335.04      7.14 o 
   6   9   2      651.57      665.52     21.38 o 
   7   9   2       76.82       66.66      4.85 o 
  -8  10   2        2.79        4.49      2.94 o 
  -7  10   2       75.91       75.91      2.58 o 
  -6  10   2      354.48      330.57      4.16 o 
  -5  10   2        0.10        1.29      1.15 o 
  -4  10   2      136.97      130.57     10.34 o 
  -3  10   2      288.22      305.76      4.48 o 
  -2  10   2      105.39      106.66      3.38 o 
  -1  10   2      131.71      135.82      3.72 o 
   0  10   2      104.82       90.21      2.57 o 
   1  10   2       13.63       10.03      1.23 o 
   2  10   2      224.99      229.21      6.34 o 
   3  10   2      130.39      131.75      3.13 o 
   4  10   2        9.13        7.13      1.27 o 
   5  10   2       67.03       64.10      2.45 o 
   6  10   2        4.90        3.06      1.54 o 
  -7  11   2       15.72       15.95      2.22 o 
  -6  11   2        3.45        2.50      1.18 o 
  -5  11   2      107.69      100.18      3.03 o 
  -4  11   2       14.24       15.28      1.68 o 
  -3  11   2      281.19      273.46      6.34 o 
  -2  11   2        0.11        1.17      0.65 o 
  -1  11   2      108.04      104.23      4.89 o 
   0  11   2      449.26      475.48      8.07 o 
   1  11   2       40.01       33.07      2.17 o 
   2  11   2      536.26      534.42      6.19 o 
   3  11   2      161.39      165.14     12.14 o 
   4  11   2       37.94       33.53      2.42 o 
   5  11   2      100.30      104.83      4.40 o 
   6  11   2      217.03      219.17      7.64 o 
  -6  12   2        0.58        1.77      1.09 o 
  -5  12   2        8.72        6.54      1.26 o 
  -4  12   2        0.05        0.87      1.28 o 
  -3  12   2       47.66       51.29      2.93 o 
  -2  12   2      206.70      203.16      6.81 o 
  -1  12   2       38.67       42.37      3.13 o 
   0  12   2       15.62       17.97      1.74 o 
   1  12   2       45.97       42.24      2.06 o 
   2  12   2      217.02      209.99      4.54 o 
   3  12   2      222.07      218.28      4.65 o 
   4  12   2       62.20       60.92      3.07 o 
   5  12   2        7.95        8.98      2.77 o 
  -6  13   2      187.34      162.26      6.41 o 
  -5  13   2      514.42      482.72      5.89 o 
  -4  13   2       23.00       17.90      1.99 o 
  -3  13   2      337.73      314.87     13.85 o 
  -2  13   2     1201.80     1224.30     25.33 o 
  -1  13   2      613.93      623.78     11.82 o 
   0  13   2      332.97      347.23      5.32 o 
   1  13   2      212.53      225.56      3.80 o 
   2  13   2     1088.15     1089.81     12.57 o 
   3  13   2      692.82      708.55      8.34 o 
   4  13   2      291.65      289.94      6.09 o 
  -5  14   2       12.26       12.77      1.59 o 
  -4  14   2       41.05       45.90      3.32 o 
  -3  14   2      239.70      225.37      5.16 o 
  -2  14   2       86.24       87.93      3.54 o 
  -1  14   2      300.04      300.18      5.37 o 
   0  14   2       46.32       43.29      3.70 o 
   1  14   2        0.05        0.80      1.01 o 
   2  14   2      118.87      119.61      3.19 o 
   3  14   2      155.46      150.40      4.19 o 
   4  14   2        0.68        3.10      2.33 o 
  -4  15   2        4.72        0.07      1.86 o 
  -3  15   2      138.34      131.73      6.42 o 
  -2  15   2      223.01      236.94      6.52 o 
  -1  15   2      104.67      104.91      3.86 o 
   0  15   2      329.03      354.46     18.47 o 
   1  15   2       65.61       71.56      3.21 o 
   2  15   2       33.56       31.58      2.07 o 
   3  15   2      102.41       98.76      3.82 o 
  -3  16   2       94.31       86.21      6.04 o 
  -2  16   2        3.10        4.91      1.77 o 
  -1  16   2        0.50        3.14      1.63 o 
   0  16   2        2.43        2.60      1.35 o 
   1  16   2       54.47       51.97      6.06 o 
   2  16   2        2.38        4.09      1.82 o 
  -9   1   3      326.12      360.33      6.02 o 
  -8   1   3       56.09       53.94      2.20 o 
  -7   1   3       37.39       33.76      1.49 o 
  -6   1   3      420.23      398.76      5.39 o 
  -5   1   3       36.36       31.40      1.23 o 
  -4   1   3       43.81       43.75      1.25 o 
  -3   1   3      244.31      255.72      3.80 o 
  -2   1   3        6.57       11.84      0.49 o 
  -1   1   3      429.55      453.55      4.11 o 
   0   1   3      360.64      394.68      3.19 o 
   1   1   3      654.77      704.76      6.13 o 
   2   1   3      106.68      110.33      1.98 o 
   3   1   3      670.81      712.37      4.21 o 
   4   1   3        9.50       11.19      1.58 o 
   5   1   3      217.44      214.21      4.17 o 
   6   1   3      111.56      105.47      4.37 o 
   7   1   3      136.40      141.12      4.23 o 
  -9   2   3      223.43      223.65      4.38 o 
  -8   2   3      921.12      935.54      7.12 o 
  -7   2   3     2405.85     2390.65     12.52 o 
  -6   2   3      665.48      651.91      7.54 o 
  -5   2   3     1151.30     1116.14     22.73 o 
  -4   2   3     2368.50     2445.01     30.67 o 
  -3   2   3      990.94      973.81      5.18 o 
  -2   2   3     8289.91     7757.54    118.33 o 
  -1   2   3     2497.38     2578.86     11.31 o 
   0   2   3     1016.05     1027.01      7.24 o 
   1   2   3     1100.36     1100.94      4.15 o 
   2   2   3     1999.93     1987.51     15.14 o 
   3   2   3     1118.33     1136.18      5.62 o 
   4   2   3      635.68      628.35      6.16 o 
   5   2   3      616.80      603.38      6.79 o 
   6   2   3       84.66      102.97      3.49 o 
   7   2   3      235.90      238.26      5.71 o 
  -9   3   3        0.24        1.11      1.70 o 
  -8   3   3        0.43        1.83      0.95 o 
  -7   3   3      125.81      118.34      2.82 o 
  -6   3   3      279.17      262.21      4.79 o 
  -5   3   3      146.14      155.64      2.35 o 
  -4   3   3      211.16      209.71      3.34 o 
  -3   3   3      111.73      116.39      1.96 o 
  -2   3   3       16.17       47.66     21.91 o 
  -1   3   3      908.70      892.47      3.15 o 
   0   3   3     2714.68     2974.20     19.96 o 
   1   3   3       38.64       47.62      0.92 o 
   2   3   3      107.66      103.50      2.33 o 
   3   3   3        1.91        4.31      1.44 o 
   4   3   3      708.34      713.76     11.63 o 
   5   3   3      202.61      223.80      5.88 o 
   6   3   3       24.67       22.29      2.16 o 
   7   3   3       58.92       55.16      3.65 o 
  -9   4   3        1.15        2.61      2.68 o 
  -8   4   3      124.58      127.35      3.94 o 
  -7   4   3      100.27      101.83      2.64 o 
  -6   4   3      146.56      149.54      3.76 o 
  -5   4   3       36.24       37.90      1.27 o 
  -4   4   3       12.21       13.56      1.04 o 
  -3   4   3      479.94      508.60      7.85 o 
  -2   4   3        8.49        7.60      0.88 o 
  -1   4   3     3295.72     3371.38     24.19 o 
   0   4   3        1.10        1.54      0.45 o 
   1   4   3       25.92       21.62      0.98 o 
   2   4   3      320.59      340.11      9.71 o 
   3   4   3       16.42       16.73      1.07 o 
   4   4   3     1487.39     1498.47     10.10 o 
   5   4   3      272.71      262.48      3.87 o 
   6   4   3       71.58       82.33      6.78 o 
   7   4   3        1.37        2.53      1.32 o 
  -9   5   3       91.19       93.11      8.73 o 
  -8   5   3      121.74      111.56      6.09 o 
  -7   5   3      163.86      158.40      5.66 o 
  -6   5   3      566.75      547.48     11.57 o 
  -5   5   3      141.52      155.39      4.51 o 
  -4   5   3      976.05     1036.52      7.09 o 
  -3   5   3      230.20      254.95      2.81 o 
  -2   5   3     1015.53     1101.06      6.43 o 
  -1   5   3       15.64       15.82      0.88 o 
   0   5   3      107.94      118.61      1.46 o 
   1   5   3      153.13      182.08      3.01 o 
   2   5   3       93.36       91.78      2.00 o 
   3   5   3       98.11       88.22      2.03 o 
   4   5   3      252.58      246.68      3.30 o 
   5   5   3        6.59        6.00      1.32 o 
   6   5   3       53.87       47.12      2.27 o 
   7   5   3       34.53       34.71      3.00 o 
  -8   6   3      138.58      132.38      4.31 o 
  -7   6   3      318.62      321.38      5.53 o 
  -6   6   3      314.43      294.92      5.71 o 
  -5   6   3      226.97      235.07      3.00 o 
  -4   6   3      407.29      417.80      5.17 o 
  -3   6   3      640.25      675.13     16.37 o 
  -2   6   3      710.91      766.80      4.72 o 
  -1   6   3     1420.07     1431.88     18.17 o 
   0   6   3       14.06       11.66      1.40 o 
   1   6   3     1201.73     1183.36     24.12 o 
   2   6   3     2043.58     2074.15     38.94 o 
   3   6   3      474.95      508.75      5.71 o 
   4   6   3      417.71      408.73      4.28 o 
   5   6   3      272.27      270.44      4.92 o 
   6   6   3      676.84      702.87     12.67 o 
   7   6   3      800.76      842.78     18.91 o 
  -8   7   3       26.40       21.69      6.01 o 
  -7   7   3        5.56        9.45      2.71 o 
  -6   7   3      140.97      132.76      3.49 o 
  -5   7   3       40.39       37.86      1.72 o 
  -4   7   3      142.97      150.50      2.57 o 
  -3   7   3     1258.30     1317.00     10.80 o 
  -2   7   3      213.76      213.62      3.01 o 
  -1   7   3      218.17      225.19      2.90 o 
   0   7   3      361.77      405.27      4.66 o 
   1   7   3      306.42      299.04      3.76 o 
   2   7   3     1445.19     1439.96     28.30 o 
   3   7   3       12.03       10.23      1.10 o 
   4   7   3       94.41       90.38      2.43 o 
   5   7   3     1052.77     1068.68     21.47 o 
   6   7   3        0.97        2.15      1.10 o 
   7   7   3      108.93      115.37      3.49 o 
  -8   8   3       95.35       84.29      3.99 o 
  -7   8   3      387.18      386.90     10.77 o 
  -6   8   3      505.42      525.47     11.30 o 
  -5   8   3      168.94      174.68      3.55 o 
  -4   8   3      274.32      280.98      3.42 o 
  -3   8   3      159.85      165.80      3.25 o 
  -2   8   3      734.38      764.92      5.18 o 
  -1   8   3     1368.74     1430.45     10.21 o 
   0   8   3      132.45      114.85      3.77 o 
   1   8   3      380.16      404.60      9.52 o 
   2   8   3      415.28      440.38      5.39 o 
   3   8   3      110.98      100.35      2.60 o 
   4   8   3      883.51      901.32     27.89 o 
   5   8   3      284.05      282.62      4.09 o 
   6   8   3       52.28       51.05      2.65 o 
   7   8   3      106.99      104.15      3.94 o 
  -7   9   3        9.95        8.48      1.80 o 
  -6   9   3       20.09       14.58      2.02 o 
  -5   9   3       33.35       29.05      2.08 o 
  -4   9   3       31.36       31.79      1.39 o 
  -3   9   3      212.49      210.06      3.50 o 
  -2   9   3       68.89       64.50      2.11 o 
  -1   9   3       71.55       77.80      3.60 o 
   0   9   3        1.40        4.26      1.87 o 
   1   9   3        7.45        4.56      1.54 o 
   2   9   3      293.84      287.89      4.54 o 
   3   9   3      161.05      162.61      3.12 o 
   4   9   3       23.25       25.32      1.85 o 
   5   9   3        0.00        1.58      1.33 o 
   6   9   3        3.85        2.49      1.30 o 
  -7  10   3        0.25        0.80      1.56 o 
  -6  10   3       46.74       40.15      3.11 o 
  -5  10   3       43.86       46.08      2.55 o 
  -4  10   3      512.69      498.91     27.38 o 
  -3  10   3      350.53      350.02      4.00 o 
  -2  10   3      415.51      428.87      4.37 o 
  -1  10   3      176.04      172.79      4.06 o 
   0  10   3      628.02      664.20     13.66 o 
   1  10   3     1011.39     1032.32     34.07 o 
   2  10   3        0.44        1.45      0.87 o 
   3  10   3        2.14        2.09      1.17 o 
   4  10   3      975.69      974.14     12.72 o 
   5  10   3      148.12      155.01      6.10 o 
   6  10   3       87.72       96.56      5.30 o 
  -7  11   3      115.31      108.94      3.31 o 
  -6  11   3        3.12        2.63      1.27 o 
  -5  11   3        1.39        1.22      1.22 o 
  -4  11   3        0.25        2.14      1.28 o 
  -3  11   3       88.18       92.32      2.40 o 
  -2  11   3       14.68       15.82      1.92 o 
  -1  11   3      814.99      842.06      7.75 o 
   0  11   3        3.49        1.85      1.03 o 
   1  11   3      226.81      213.49      4.22 o 
   2  11   3       98.36       92.68      3.54 o 
   3  11   3      904.57      926.07     56.89 o 
   4  11   3        7.63        8.04      2.23 o 
   5  11   3        0.31        1.17      1.33 o 
  -6  12   3      138.85      130.43      3.18 o 
  -5  12   3     1423.62     1410.56     79.60 o 
  -4  12   3     1292.56     1328.92     15.26 o 
  -3  12   3      194.54      208.32      4.27 o 
  -2  12   3      405.89      414.61      5.86 o 
  -1  12   3      772.71      797.22      7.92 o 
   0  12   3      866.30      919.09     15.46 o 
   1  12   3      720.40      693.64      7.36 o 
   2  12   3      140.67      148.79      3.42 o 
   3  12   3      224.04      225.28      6.75 o 
   4  12   3      195.75      191.13      4.96 o 
   5  12   3      412.93      431.00     17.56 o 
  -6  13   3       14.66        6.69      2.40 o 
  -5  13   3        0.01        2.10      1.64 o 
  -4  13   3        5.18        3.47      1.57 o 
  -3  13   3        3.76        4.83      1.49 o 
  -2  13   3        3.19        3.66      0.98 o 
  -1  13   3       51.46       46.37      2.73 o 
   0  13   3      120.19      118.70      3.88 o 
   1  13   3       27.62       26.27      2.44 o 
   2  13   3       21.84       19.90      2.18 o 
   3  13   3       49.95       42.15      2.45 o 
   4  13   3       20.24       19.34      3.83 o 
  -4  14   3       21.04       19.53      2.60 o 
  -3  14   3        2.34        3.61      1.78 o 
  -2  14   3       72.31       71.94      3.10 o 
  -1  14   3       41.73       42.86      6.47 o 
   0  14   3       12.71        8.64      3.57 o 
   1  14   3        3.90        4.20      1.33 o 
   2  14   3       30.75       30.10      2.76 o 
   3  14   3       14.70       16.52      2.39 o 
  -3  15   3       13.31       15.33      2.36 o 
  -2  15   3        0.11        0.47      1.46 o 
  -1  15   3        0.16        1.56      3.05 o 
   0  15   3       39.59       35.29      2.66 o 
   1  15   3        0.04        3.08      1.83 o 
   2  15   3       30.04       24.91      3.86 o 
  -1  16   3       65.43       66.56      4.97 o 
  -9   0   4        8.93        8.64      2.87 o 
  -8   0   4       18.12       21.64      3.39 o 
  -7   0   4      388.15      372.89      7.94 o 
  -6   0   4      567.04      596.87     22.99 o 
  -5   0   4        0.47        1.60      1.15 o 
  -4   0   4      378.46      387.95      6.61 o 
  -3   0   4     4315.51     4255.32     13.13 o 
  -2   0   4     1797.39     1733.10     13.18 o 
  -1   0   4     1007.34     1035.10     18.58 o 
   0   0   4       22.41       29.77      1.10 o 
   1   0   4     1685.53     1733.76     38.20 o 
   2   0   4     2340.73     2209.95     28.34 o 
   3   0   4     2238.97     2305.96     16.04 o 
   4   0   4      737.91      756.03     10.57 o 
   5   0   4      165.05      149.98      5.78 o 
   6   0   4      715.40      730.87     11.95 o 
   7   0   4     1079.33     1153.10     16.06 o 
  -9   1   4      868.48      944.41      9.68 o 
  -8   1   4        1.57        2.75      1.04 o 
  -7   1   4        1.51        1.69      1.07 o 
  -6   1   4      638.70      635.23     11.51 o 
  -5   1   4      750.92      768.27      6.63 o 
  -4   1   4      186.54      173.47      2.75 o 
  -3   1   4      248.21      266.67      2.31 o 
  -2   1   4        9.05        8.50      0.55 o 
  -1   1   4      347.59      320.35      2.84 o 
   0   1   4      586.75      640.79      8.53 o 
   1   1   4      497.48      495.37      6.26 o 
   2   1   4       21.32       21.83      1.12 o 
   3   1   4      310.04      301.77      4.63 o 
   4   1   4       79.91       75.23      3.27 o 
   5   1   4       62.33       64.53      2.86 o 
   6   1   4       67.05       49.16      2.77 o 
  -9   2   4       17.29       13.85      2.26 o 
  -8   2   4       95.27       90.41      2.77 o 
  -7   2   4      635.23      647.70      8.90 o 
  -6   2   4      113.79      103.54      3.06 o 
  -5   2   4       12.49        8.03      1.57 o 
  -4   2   4      238.48      254.79      3.19 o 
  -3   2   4      393.13      404.14      2.91 o 
  -2   2   4      136.82      134.37      2.02 o 
  -1   2   4        0.59        1.60      0.44 o 
   0   2   4       36.34       44.72      0.99 o 
   1   2   4        0.62        1.60      0.41 o 
   2   2   4        9.73        9.24      1.20 o 
   3   2   4      724.93      723.49      5.42 o 
   4   2   4      409.84      390.96      5.27 o 
   5   2   4      135.90      132.75      3.73 o 
   6   2   4       38.70       34.32      2.54 o 
  -9   3   4      161.36      172.37      4.33 o 
  -8   3   4       86.89       87.09      3.47 o 
  -7   3   4       13.73       13.82      1.94 o 
  -6   3   4       58.54       62.82      2.49 o 
  -5   3   4       67.24       67.87      2.32 o 
  -4   3   4      590.20      621.56      4.29 o 
  -3   3   4        1.24        2.46      0.70 o 
  -2   3   4      147.81      169.14      2.40 o 
  -1   3   4       50.25       55.19      1.09 o 
   0   3   4       37.01       38.60      1.24 o 
   1   3   4      316.23      339.83      4.60 o 
   2   3   4      195.10      206.44      4.47 o 
   3   3   4       47.09       48.50      1.57 o 
   4   3   4       48.08       49.03      1.93 o 
   5   3   4       88.14       84.74      2.62 o 
   6   3   4      159.79      158.14      4.53 o 
  -9   4   4       63.53       59.88      3.54 o 
  -8   4   4      543.24      575.52      7.32 o 
  -7   4   4       78.44       76.36      2.95 o 
  -6   4   4       32.17       34.78      3.97 o 
  -5   4   4      800.14      824.85     19.77 o 
  -4   4   4     1048.37     1093.97      5.83 o 
  -3   4   4      170.04      168.42      2.18 o 
  -2   4   4      156.63      154.45      2.42 o 
  -1   4   4     1463.40     1510.04      6.02 o 
   0   4   4     2097.30     2153.10     15.58 o 
   1   4   4      154.06      145.27      2.40 o 
   2   4   4       42.48       38.74      1.43 o 
   3   4   4     1534.98     1577.21     15.42 o 
   4   4   4     1038.70     1085.23      8.95 o 
   5   4   4       40.35       34.39      2.45 o 
   6   4   4      270.65      274.45      5.57 o 
  -9   5   4      354.64      360.66      9.65 o 
  -8   5   4      370.74      376.36      5.77 o 
  -7   5   4      149.46      156.30      5.74 o 
  -6   5   4      324.88      333.12      6.63 o 
  -5   5   4      797.44      801.17      6.62 o 
  -4   5   4      403.03      406.69      7.12 o 
  -3   5   4     3522.24     3574.09     26.74 o 
  -2   5   4      463.93      457.29      3.64 o 
  -1   5   4       29.58       23.50      1.04 o 
   0   5   4     2217.26     2368.53     25.03 o 
   1   5   4     1133.39     1126.16     14.15 o 
   2   5   4     1293.57     1270.64     14.85 o 
   3   5   4      166.34      172.50      2.53 o 
   4   5   4        6.99        8.90      1.71 o 
   5   5   4      575.77      630.13      7.54 o 
   6   5   4      182.50      181.53      4.74 o 
  -8   6   4      129.27      117.65      4.42 o 
  -7   6   4      476.46      459.42      9.39 o 
  -6   6   4       21.23       16.24      2.02 o 
  -5   6   4      170.06      168.60      2.68 o 
  -4   6   4      533.24      561.98      4.67 o 
  -3   6   4     1034.35     1067.54      6.10 o 
  -2   6   4      318.82      327.52      3.63 o 
  -1   6   4      218.34      216.47      3.04 o 
   0   6   4      261.12      245.27      3.20 o 
   1   6   4      803.20      835.04      7.02 o 
   2   6   4        0.27        1.57      0.62 o 
   3   6   4      323.54      334.87      6.20 o 
   4   6   4       46.06       43.94      1.78 o 
   5   6   4      101.43      100.61      2.92 o 
   6   6   4       58.47       51.55      2.49 o 
  -8   7   4       10.47        7.94      2.19 o 
  -7   7   4        7.42        6.90      2.16 o 
  -6   7   4       62.25       70.78      4.75 o 
  -5   7   4       95.68       90.61      2.28 o 
  -4   7   4        0.46        2.00      0.78 o 
  -3   7   4      339.58      348.08      3.83 o 
  -2   7   4      229.50      217.07      2.59 o 
  -1   7   4      717.35      754.24      9.14 o 
   0   7   4        5.54       17.08      7.92 o 
   1   7   4      404.64      400.93      5.21 o 
   2   7   4       37.90       31.92      2.06 o 
   3   7   4       87.42       81.47      2.42 o 
   4   7   4       28.79       26.97      1.48 o 
   5   7   4        5.49        5.32      1.20 o 
   6   7   4        0.07        1.09      1.25 o 
  -8   8   4      102.91       99.18      4.20 o 
  -7   8   4      216.25      195.22      6.23 o 
  -6   8   4      674.02      678.25      7.02 o 
  -5   8   4      571.37      602.69      5.13 o 
  -4   8   4      101.44       99.87      3.13 o 
  -3   8   4       31.43       30.25      1.45 o 
  -2   8   4     2171.66     2310.16     13.10 o 
  -1   8   4       10.48       10.94      1.20 o 
   0   8   4      384.40      372.54     11.72 o 
   1   8   4      385.95      377.82      8.34 o 
   2   8   4      122.42      131.43      3.57 o 
   3   8   4        6.93        4.80      1.43 o 
   4   8   4       27.60       30.62      2.54 o 
   5   8   4      195.58      201.05      8.40 o 
   6   8   4      203.72      207.47      5.20 o 
  -7   9   4      344.57      324.61      6.52 o 
  -6   9   4      554.29      549.80     15.48 o 
  -5   9   4      170.85      172.88      4.24 o 
  -4   9   4       73.91       75.42      1.97 o 
  -3   9   4     1047.79     1063.55      6.83 o 
  -2   9   4      743.94      778.88      5.92 o 
  -1   9   4      393.22      403.55     11.72 o 
   0   9   4      921.63      936.36     21.84 o 
   1   9   4        2.04        1.53      1.00 o 
   2   9   4      741.19      739.90     10.70 o 
   3   9   4      701.39      698.91     12.99 o 
   4   9   4      160.15      178.08      4.49 o 
   5   9   4       75.37       72.40      3.59 o 
  -7  10   4       23.01       18.69      2.74 o 
  -6  10   4       14.81       10.35      3.94 o 
  -5  10   4       75.68       76.18      3.19 o 
  -4  10   4      284.10      285.21      3.93 o 
  -3  10   4      218.48      216.67      3.58 o 
  -2  10   4      244.42      243.15      4.65 o 
  -1  10   4       66.67       67.73      2.84 o 
   0  10   4      510.04      500.44      6.36 o 
   1  10   4      303.58      307.30      5.23 o 
   2  10   4      424.53      434.33     20.00 o 
   3  10   4      338.09      352.80      4.81 o 
   4  10   4      290.98      293.02      6.28 o 
   5  10   4       50.63       48.33      3.43 o 
  -7  11   4       26.22       24.95      3.07 o 
  -6  11   4      124.11      115.15      4.08 o 
  -5  11   4        0.14        1.95      1.38 o 
  -4  11   4        7.92        7.46      1.24 o 
  -3  11   4       25.26       26.41      1.80 o 
  -2  11   4        0.86        1.61      1.08 o 
  -1  11   4        0.09        1.21      1.31 o 
   0  11   4       55.75       49.85      2.89 o 
   1  11   4       21.90       15.92      2.01 o 
   2  11   4       10.78        8.35      1.87 o 
   3  11   4        4.44        5.74      1.85 o 
   4  11   4        3.77        3.21      1.31 o 
  -6  12   4        1.38        1.43      1.58 o 
  -5  12   4      301.36      325.15      8.61 o 
  -4  12   4      118.59      117.88      5.21 o 
  -3  12   4        0.62        0.67      1.36 o 
  -2  12   4       89.46       86.66      3.24 o 
  -1  12   4        6.29        5.03      1.49 o 
   0  12   4      215.66      210.72     11.00 o 
   1  12   4      146.25      143.92      4.25 o 
   2  12   4        0.75        1.99      1.52 o 
   3  12   4        4.24        3.29      1.42 o 
  -5  13   4       11.68        7.53      2.76 o 
  -4  13   4       29.40       26.69      3.23 o 
  -3  13   4       25.58       24.65      2.49 o 
  -2  13   4      301.40      304.12      5.66 o 
  -1  13   4      273.79      270.89      5.49 o 
   0  13   4        1.07        2.38      1.51 o 
   1  13   4       24.39       18.35      2.53 o 
   2  13   4      314.67      289.29     19.87 o 
   3  13   4      245.11      258.64      8.15 o 
  -4  14   4       16.93       14.05      2.29 o 
  -3  14   4       45.59       41.24      2.42 o 
  -2  14   4      321.80      327.78      6.06 o 
  -1  14   4      185.63      194.55      4.89 o 
   0  14   4      300.30      301.69      6.07 o 
   1  14   4      358.16      367.56      6.69 o 
  -3  15   4       39.75       32.21      3.94 o 
  -2  15   4       44.21       32.84      3.88 o 
  -1  15   4       82.44       74.50      5.69 o 
  -9   1   5       87.17       91.12      4.01 o 
  -8   1   5      196.45      180.25      4.69 o 
  -7   1   5      498.32      500.97      6.63 o 
  -6   1   5      438.43      417.43      7.58 o 
  -5   1   5      642.45      645.93      6.67 o 
  -4   1   5      493.53      506.73      4.64 o 
  -3   1   5     1480.57     1493.97     12.08 o 
  -2   1   5     1367.70     1394.05     14.50 o 
  -1   1   5      193.96      190.35      2.58 o 
   0   1   5     1149.27     1146.52     12.10 o 
   1   1   5      956.45      952.28     15.28 o 
   2   1   5     1424.74     1468.00      9.34 o 
   3   1   5        0.63        2.08      0.93 o 
   4   1   5      161.25      154.15      4.09 o 
   5   1   5      869.27      903.20      9.32 o 
   6   1   5       60.09       65.44      5.42 o 
  -9   2   5      421.78      455.01     10.03 o 
  -8   2   5      115.33      131.30      5.91 o 
  -7   2   5      170.15      166.83      3.31 o 
  -6   2   5       12.46       10.34      1.83 o 
  -5   2   5      116.81      114.19      2.70 o 
  -4   2   5       22.47       20.97      1.53 o 
  -3   2   5       25.25       22.53      1.34 o 
  -2   2   5      312.88      313.12      3.87 o 
  -1   2   5      385.93      424.11      4.82 o 
   0   2   5       64.03       73.15      1.24 o 
   1   2   5       73.39       72.56      1.50 o 
   2   2   5      257.27      259.05      2.97 o 
   3   2   5      119.44      119.01      2.72 o 
   4   2   5      228.29      233.32      7.32 o 
   5   2   5      164.42      172.10      4.88 o 
   6   2   5        7.90       10.94      3.71 o 
  -9   3   5      151.39      153.69      6.59 o 
  -8   3   5      502.67      516.00      7.24 o 
  -7   3   5      164.09      176.89      4.43 o 
  -6   3   5      359.48      340.73      5.84 o 
  -5   3   5      651.60      705.19     10.18 o 
  -4   3   5     1694.10     1734.34      8.18 o 
  -3   3   5       16.56       17.18      1.23 o 
  -2   3   5      434.61      456.01      5.83 o 
  -1   3   5     1988.69     2039.86     23.30 o 
   0   3   5      822.72      833.86      4.12 o 
   1   3   5      308.77      320.44      3.13 o 
   2   3   5      917.82      939.54      6.08 o 
   3   3   5       95.76       92.94      2.56 o 
   4   3   5      710.32      725.08      6.37 o 
   5   3   5      556.82      571.01      7.68 o 
   6   3   5      522.25      539.71     11.17 o 
  -9   4   5        0.20        0.39      1.52 o 
  -8   4   5       47.45       43.05      2.73 o 
  -7   4   5      323.89      303.53      8.43 o 
  -6   4   5       19.09       21.52      1.77 o 
  -5   4   5        2.22        1.66      1.09 o 
  -4   4   5      108.52      125.05      2.72 o 
  -3   4   5      303.63      305.85      3.04 o 
  -2   4   5      449.53      437.24      3.92 o 
  -1   4   5        7.52        7.65      0.87 o 
   0   4   5       27.13       35.57      1.46 o 
   1   4   5      239.60      232.16      2.79 o 
   2   4   5       86.32       84.28      2.00 o 
   3   4   5        4.97        5.99      1.31 o 
   4   4   5       97.33       89.07      2.68 o 
   5   4   5       49.37       53.63      2.60 o 
   6   4   5        0.00       -0.59      2.25 o 
  -8   5   5      131.03      122.84      3.43 o 
  -7   5   5      200.81      201.36      4.58 o 
  -6   5   5       52.33       57.64      2.73 o 
  -5   5   5      177.85      178.47      3.20 o 
  -4   5   5      200.22      201.75      3.37 o 
  -3   5   5      652.30      659.62      4.34 o 
  -2   5   5       19.06       19.90      1.20 o 
  -1   5   5      174.75      184.40      3.06 o 
   0   5   5      102.65       96.51      2.91 o 
   1   5   5       34.31       36.23      1.83 o 
   2   5   5      236.93      234.90      4.68 o 
   3   5   5      501.83      494.56      7.12 o 
   4   5   5        7.89        8.16      1.64 o 
   5   5   5        0.04        0.91      1.17 o 
  -8   6   5       10.95       10.09      1.77 o 
  -7   6   5       35.31       41.07      3.01 o 
  -6   6   5        7.76        8.01      1.80 o 
  -5   6   5      294.52      303.71      4.02 o 
  -4   6   5       39.60       37.69      1.48 o 
  -3   6   5       53.64       50.67      1.55 o 
  -2   6   5       37.99       38.70      2.21 o 
  -1   6   5        2.36        1.70      1.12 o 
   0   6   5       35.57       37.33      1.76 o 
   1   6   5       76.66       67.93      2.26 o 
   2   6   5      129.50      118.56      2.89 o 
   3   6   5       12.10        8.11      1.65 o 
   4   6   5       20.67       16.91      1.93 o 
   5   6   5        5.46        5.54      1.92 o 
  -8   7   5        0.53        2.43      2.45 o 
  -7   7   5      283.10      301.89     19.66 o 
  -6   7   5     1079.82     1149.35     10.65 o 
  -5   7   5      184.53      187.36      3.36 o 
  -4   7   5      323.11      327.48      3.95 o 
  -3   7   5       59.09       65.45      2.18 o 
  -2   7   5      488.72      496.12      5.85 o 
  -1   7   5     1602.83     1689.71     15.61 o 
   0   7   5       23.04       22.38      2.02 o 
   1   7   5      740.88      757.02      8.62 o 
   2   7   5      324.86      334.71      4.45 o 
   3   7   5      294.21      299.30      5.51 o 
   4   7   5      917.18      946.24      9.58 o 
   5   7   5      480.93      527.78      7.85 o 
  -7   8   5       83.08       74.10      3.47 o 
  -6   8   5       67.22       58.18      4.03 o 
  -5   8   5       76.91       75.09      2.34 o 
  -4   8   5      347.71      349.12      3.73 o 
  -3   8   5       71.05       78.47      2.38 o 
  -2   8   5       24.09       22.06      1.64 o 
  -1   8   5       17.34       15.90      1.70 o 
   0   8   5      223.87      201.94      6.87 o 
   1   8   5        0.41        1.87      1.29 o 
   2   8   5      280.36      286.47      7.82 o 
   3   8   5        0.13        0.63      1.25 o 
   4   8   5       63.50       54.75      3.22 o 
  -7   9   5        5.44        3.39      2.50 o 
  -6   9   5       50.34       41.29      4.47 o 
  -5   9   5      582.87      621.16      7.14 o 
  -4   9   5       12.46       13.58      1.97 o 
  -3   9   5      200.31      196.24      4.34 o 
  -2   9   5      115.37      119.51      3.60 o 
  -1   9   5      534.94      544.77     14.13 o 
   0   9   5      243.63      243.21      4.84 o 
   1   9   5      158.46      156.38      9.76 o 
   2   9   5       25.52       22.81      2.55 o 
   3   9   5       24.10       20.14      1.96 o 
   4   9   5       31.27       28.15      2.71 o 
  -7  10   5       76.97       69.69      5.48 o 
  -6  10   5        6.78       10.61      3.14 o 
  -5  10   5       72.15       75.78      2.70 o 
  -4  10   5       21.12       19.69      1.66 o 
  -3  10   5        5.55        4.65      1.29 o 
  -2  10   5       10.38        8.76      1.81 o 
  -1  10   5      252.95      261.67      6.12 o 
   0  10   5        3.60        2.81      1.43 o 
   1  10   5      271.33      252.56     12.17 o 
   2  10   5      179.53      175.96     14.40 o 
   3  10   5       22.14       22.17      2.26 o 
   4  10   5       83.58       79.60      3.75 o 
  -5  11   5      160.90      159.36      6.94 o 
  -4  11   5      791.45      836.09      7.04 o 
  -3  11   5      855.59      892.02     10.10 o 
  -2  11   5      168.52      163.21      4.23 o 
  -1  11   5      764.66      781.98      8.46 o 
   0  11   5      285.82      296.09      5.63 o 
   1  11   5      596.14      593.43      7.83 o 
   2  11   5      284.45      298.94      8.10 o 
   3  11   5      537.17      575.91     24.30 o 
  -6  12   5        0.10        0.96      2.22 o 
  -5  12   5      118.67      107.27      6.04 o 
  -4  12   5       30.92       34.82      2.34 o 
  -3  12   5       27.82       26.07      2.51 o 
  -2  12   5       20.75       19.14      2.26 o 
  -1  12   5       36.52       35.34      2.87 o 
   0  12   5       66.11       56.54      3.24 o 
   1  12   5      240.33      219.41     12.41 o 
   2  12   5       91.69       96.76      4.17 o 
  -4  13   5       80.43       87.76      3.86 o 
  -3  13   5      586.71      609.67     11.23 o 
  -2  13   5       73.99       66.09      3.44 o 
  -1  13   5       24.62       21.03      2.59 o 
   0  13   5       77.83       65.03      7.69 o 
  -3  14   5       36.38       33.27      4.26 o 
  -2  14   5        8.99       10.69      3.23 o 
  -8   0   6       99.74       99.93      5.63 o 
  -7   0   6      497.77      478.95      9.69 o 
  -6   0   6      605.90      646.52     10.75 o 
  -5   0   6      616.45      622.40      9.64 o 
  -4   0   6      334.76      343.18      7.23 o 
  -3   0   6     1184.51     1225.79     42.06 o 
  -2   0   6      389.41      374.38      5.09 o 
  -1   0   6        2.21        1.53      0.78 o 
   0   0   6      762.28      790.11     16.47 o 
   1   0   6      917.21      899.60      7.33 o 
   2   0   6      137.05      141.64      5.29 o 
   3   0   6      609.15      603.60     10.36 o 
   4   0   6      202.84      203.15      7.12 o 
   5   0   6      268.16      254.25      7.95 o 
  -8   1   6        8.57        8.08      1.96 o 
  -7   1   6       84.43       79.11      3.40 o 
  -6   1   6      266.77      279.30      5.29 o 
  -5   1   6        9.01       10.81      2.08 o 
  -4   1   6        0.15        2.71      1.01 o 
  -3   1   6       40.24       34.14      1.71 o 
  -2   1   6      666.41      656.08      9.78 o 
  -1   1   6      458.72      492.81      5.67 o 
   0   1   6       22.23       20.50      0.92 o 
   1   1   6       60.82       56.39      1.75 o 
   2   1   6       60.37       56.96      2.19 o 
   3   1   6      695.66      693.47      9.09 o 
   4   1   6      516.38      533.54      7.29 o 
   5   1   6       76.89       73.57      5.27 o 
  -8   2   6      148.75      146.93      4.65 o 
  -7   2   6       41.08       31.39      2.38 o 
  -6   2   6       76.57       73.50      3.19 o 
  -5   2   6      159.43      155.89      3.33 o 
  -4   2   6       86.21       87.30      2.51 o 
  -3   2   6      243.58      240.37      3.48 o 
  -2   2   6       69.24       64.52      2.77 o 
  -1   2   6      215.19      227.18      2.77 o 
   0   2   6      169.40      164.47      2.22 o 
   1   2   6       36.57       34.70      1.51 o 
   2   2   6       60.77       52.66      2.15 o 
   3   2   6      179.72      170.62      4.43 o 
   4   2   6       52.51       51.59      3.55 o 
   5   2   6        1.66        2.08      2.51 o 
  -8   3   6        5.03        3.61      1.70 o 
  -7   3   6        2.97        2.95      1.39 o 
  -6   3   6        0.13        2.14      1.42 o 
  -5   3   6       93.85       95.49      2.68 o 
  -4   3   6        0.24        1.44      0.79 o 
  -3   3   6       15.01       17.75      1.63 o 
  -2   3   6        5.86        6.50      1.13 o 
  -1   3   6        9.97       13.44      1.27 o 
   0   3   6      154.50      144.80      2.90 o 
   1   3   6      359.32      351.31      6.50 o 
   2   3   6       18.48       17.80      1.93 o 
   3   3   6       28.77       24.80      2.25 o 
   4   3   6       86.64       85.26      3.88 o 
   5   3   6        9.79        9.96      3.02 o 
  -8   4   6      356.18      366.97      6.62 o 
  -7   4   6      247.58      246.87      6.12 o 
  -6   4   6      481.38      500.05      6.77 o 
  -5   4   6      540.82      545.18      6.70 o 
  -4   4   6      220.90      225.86      4.27 o 
  -3   4   6      523.86      526.04      5.77 o 
  -2   4   6      764.37      788.22      9.25 o 
  -1   4   6      469.84      460.72     11.14 o 
   0   4   6      491.13      502.39      4.99 o 
   1   4   6      121.08      118.09      2.76 o 
   2   4   6      312.33      308.36      5.63 o 
   3   4   6      979.31      977.81      9.45 o 
   4   4   6       66.19       69.34      2.82 o 
   5   4   6       50.76       42.84      4.02 o 
  -8   5   6      346.39      352.71     14.80 o 
  -7   5   6      580.98      571.74      9.92 o 
  -6   5   6        0.15        1.13      1.49 o 
  -5   5   6      165.27      169.34      3.84 o 
  -4   5   6      401.19      411.03      5.67 o 
  -3   5   6      452.23      453.45      5.96 o 
  -2   5   6      427.28      430.78      5.61 o 
  -1   5   6       21.71       19.48      1.51 o 
   0   5   6      803.19      798.78      7.68 o 
   1   5   6      151.09      142.54      3.71 o 
   2   5   6       61.68       59.79      2.33 o 
   3   5   6      212.84      210.96      6.14 o 
   4   5   6      152.78      151.10      4.86 o 
  -7   6   6      156.50      156.47      4.56 o 
  -6   6   6      208.22      209.86      4.73 o 
  -5   6   6       11.88       14.29      1.93 o 
  -4   6   6       16.00       11.58      1.39 o 
  -3   6   6     2783.66     2844.15     23.15 o 
  -2   6   6      308.09      318.34      7.51 o 
  -1   6   6        8.72        6.48      1.31 o 
   0   6   6       19.71       22.99      2.49 o 
   1   6   6      781.78      778.56      6.47 o 
   2   6   6      725.27      749.60      8.31 o 
   3   6   6      180.51      194.12      4.89 o 
   4   6   6       32.87       30.86      3.02 o 
  -7   7   6        0.03        1.28      1.80 o 
  -6   7   6        4.77        3.63      1.37 o 
  -5   7   6      207.43      212.06      4.85 o 
  -4   7   6        6.68        6.18      1.74 o 
  -3   7   6        1.53        1.60      1.06 o 
  -2   7   6        5.83        3.74      1.32 o 
  -1   7   6       39.62       43.31      2.59 o 
   0   7   6        5.00        3.70      1.31 o 
   1   7   6       36.40       33.03      2.50 o 
   2   7   6        2.70        1.18      1.30 o 
   3   7   6       19.45       16.34      4.79 o 
  -7   8   6        0.19        0.98      1.55 o 
  -6   8   6      374.37      386.23      5.93 o 
  -5   8   6      292.12      294.74      4.43 o 
  -4   8   6      130.35      131.23      3.96 o 
  -3   8   6      278.81      296.89      4.51 o 
  -2   8   6      170.68      181.54      3.59 o 
  -1   8   6      398.17      391.52      4.94 o 
   0   8   6      978.30      972.81     34.80 o 
   1   8   6      137.16      147.46     11.32 o 
   2   8   6      445.19      452.68      7.01 o 
   3   8   6       36.67       33.25      2.43 o 
  -7   9   6       18.86       20.13      3.64 o 
  -6   9   6        0.87        2.41      1.48 o 
  -5   9   6     1032.42     1102.19     14.82 o 
  -4   9   6       35.98       32.41      2.08 o 
  -3   9   6       85.49       85.67      2.86 o 
  -2   9   6      281.42      282.44      4.44 o 
  -1   9   6       81.67       85.79      3.47 o 
   0   9   6      205.34      205.40      4.90 o 
   1   9   6      460.81      447.85     12.40 o 
   2   9   6       84.44       78.82      3.60 o 
   3   9   6       76.15       66.35      4.81 o 
  -6  10   6      164.69      171.86      6.90 o 
  -5  10   6      183.59      201.08      4.97 o 
  -4  10   6      339.73      360.17      5.05 o 
  -3  10   6      222.40      216.50      4.11 o 
  -2  10   6      197.40      210.26      5.01 o 
  -1  10   6       53.03       46.83      3.00 o 
   0  10   6      380.46      383.43      6.57 o 
   1  10   6       65.21       62.35      3.46 o 
   2  10   6       99.80       97.25      5.91 o 
  -5  11   6      116.91      119.43      4.28 o 
  -4  11   6        3.22        3.11      1.53 o 
  -3  11   6       15.28       12.50      2.32 o 
  -2  11   6       42.71       42.80      3.26 o 
  -1  11   6       52.46       48.71      3.05 o 
   0  11   6        4.66        3.22      2.13 o 
   1  11   6        0.03        0.84      1.55 o 
  -4  12   6       38.50       36.65      2.99 o 
  -3  12   6       27.19       21.02      2.51 o 
  -2  12   6        8.45       10.74      2.54 o 
  -1  12   6      153.57      152.40      4.81 o 
  -7   1   7       58.26       57.96      9.37 o 
  -6   1   7       66.53       60.12      3.24 o 
  -5   1   7      144.27      147.64      4.26 o 
  -4   1   7       46.45       43.91      2.70 o 
  -3   1   7       19.88       21.05      1.72 o 
  -2   1   7       17.79       16.68      1.22 o 
  -1   1   7       46.45       52.00      2.13 o 
   0   1   7       11.39        8.98      1.05 o 
   1   1   7      209.22      194.62      3.71 o 
   2   1   7       70.46       68.86      3.31 o 
   3   1   7        0.98        2.20      1.45 o 
  -7   2   7       66.41       64.48      3.57 o 
  -6   2   7      183.63      171.62      4.69 o 
  -5   2   7      859.80      876.08      8.17 o 
  -4   2   7      625.70      630.45      6.08 o 
  -3   2   7     1049.81     1077.72      7.45 o 
  -2   2   7      109.19      114.20      3.30 o 
  -1   2   7      948.23      943.81     36.73 o 
   0   2   7      494.32      493.71      7.97 o 
   1   2   7     1108.92     1108.49     28.53 o 
   2   2   7     1358.10     1397.64     13.22 o 
   3   2   7       50.24       50.11      3.28 o 
  -7   3   7      165.92      168.11      4.89 o 
  -6   3   7       55.59       45.87      3.10 o 
  -5   3   7      396.80      416.13      5.20 o 
  -4   3   7      425.64      429.63      6.37 o 
  -3   3   7      191.49      189.25      3.60 o 
  -2   3   7      174.07      172.98      4.32 o 
  -1   3   7      631.38      635.06     20.50 o 
   0   3   7      135.98      130.74      3.05 o 
   1   3   7       40.85       34.57      2.64 o 
   2   3   7       72.63       70.76      3.46 o 
   3   3   7       39.11       35.86      3.01 o 
  -7   4   7      101.47      105.31      4.70 o 
  -6   4   7        2.78        3.73      1.61 o 
  -5   4   7       97.25       97.56      3.04 o 
  -4   4   7       41.39       37.78      2.15 o 
  -3   4   7       13.92       13.37      2.24 o 
  -2   4   7       11.24       11.47      1.76 o 
  -1   4   7       63.27       60.67      2.32 o 
   0   4   7       66.67       63.87      2.54 o 
   1   4   7      107.20      101.07      3.56 o 
   2   4   7        0.05        2.46      1.72 o 
   3   4   7       58.35       48.88      3.37 o 
  -7   5   7        0.06        2.29      2.55 o 
  -6   5   7       65.51       61.78      3.80 o 
  -5   5   7       25.25       24.69      2.54 o 
  -4   5   7        9.91       12.18      2.04 o 
  -3   5   7      102.57       98.69      3.68 o 
  -2   5   7        0.24        3.14      2.27 o 
  -1   5   7        0.02        1.17      1.13 o 
   0   5   7      200.13      188.50      5.74 o 
   1   5   7      157.16      146.78      3.45 o 
   2   5   7       72.71       63.88      3.42 o 
  -7   6   7      175.31      179.26      7.31 o 
  -6   6   7      190.43      187.98      3.98 o 
  -5   6   7       30.45       28.30      2.61 o 
  -4   6   7      728.41      756.10      8.52 o 
  -3   6   7       91.71       91.32      7.06 o 
  -2   6   7       67.24       59.72      2.36 o 
  -1   6   7      247.67      244.35      4.07 o 
   0   6   7      401.72      396.74      6.28 o 
   1   6   7       94.47       97.08      3.71 o 
   2   6   7      117.75      117.64      4.26 o 
  -6   7   7       27.35       27.87      2.21 o 
  -5   7   7      337.98      354.62      6.49 o 
  -4   7   7      277.74      275.77      5.64 o 
  -3   7   7      149.08      154.23      4.42 o 
  -2   7   7      194.11      174.55      3.74 o 
  -1   7   7       15.20       12.44      1.78 o 
   0   7   7      176.57      168.56      4.59 o 
   1   7   7      218.11      199.91      4.90 o 
   2   7   7        1.93        2.45      1.55 o 
  -6   8   7      181.55      189.43      7.43 o 
  -5   8   7      292.53      293.03      9.90 o 
  -4   8   7      159.26      158.15      6.03 o 
  -3   8   7       19.94       17.22      2.63 o 
  -2   8   7      193.96      194.84      3.99 o 
  -1   8   7      354.12      341.84      6.11 o 
   0   8   7       67.98       66.69      3.60 o 
   1   8   7      161.01      158.10      4.82 o 
   2   8   7      182.60      185.35      6.92 o 
  -5   9   7        1.86        1.43      2.23 o 
  -4   9   7       70.28       61.65      3.71 o 
  -3   9   7      107.84      103.14      3.26 o 
  -2   9   7       84.42       77.14      3.14 o 
  -1   9   7      130.86      122.49      4.43 o 
   0   9   7       14.90        9.09      2.61 o 
  -3  10   7       25.44       21.76      3.70 o 
  -2  10   7      502.01      501.61     10.73 o 
  -1  10   7       27.27       25.49      3.83 o 
  -6   0   8       34.89       33.93      4.33 o 
  -5   0   8        0.35        0.64      1.81 o 
  -4   0   8      129.40      118.41      5.46 o 
  -3   0   8      636.67      639.68     10.90 o 
  -2   0   8        4.76        6.47      2.71 o 
  -1   0   8       71.56       65.88      4.32 o 
   2   0   8       40.12       31.79      4.28 o 
  -6   1   8      434.80      434.01      7.28 o 
  -5   1   8       67.68       64.75      3.26 o 
  -4   1   8      158.95      154.34      4.39 o 
  -3   1   8      502.76      503.92      5.71 o 
  -2   1   8      817.60      797.89     18.82 o 
  -1   1   8        1.82        2.67      1.24 o 
   1   1   8      115.28      119.29      6.06 o 
   2   1   8       88.36       87.09      6.09 o 
  -6   2   8        9.05       10.32      3.00 o 
  -5   2   8       21.96       22.18      3.81 o 
  -4   2   8       46.91       42.86      2.44 o 
  -3   2   8        8.55        6.47      1.91 o 
  -2   2   8       34.20       28.59      2.95 o 
  -1   2   8       17.96       17.23      2.20 o 
   0   2   8      398.01      379.45      8.65 o 
   1   2   8        0.89        2.49      1.66 o 
  -6   3   8      225.57      235.58      8.19 o 
  -5   3   8      631.01      634.73      6.80 o 
  -4   3   8        0.34        1.41      1.37 o 
  -3   3   8       15.87       14.25      3.04 o 
  -2   3   8      409.52      413.31     11.85 o 
  -1   3   8      147.60      141.89      5.58 o 
   0   3   8      119.17      104.69      5.87 o 
   1   3   8        4.62        2.20      1.35 o 
  -6   4   8        2.71        0.55      2.51 o 
  -5   4   8       59.53       56.45      3.60 o 
  -4   4   8        0.01        2.40      1.95 o 
  -3   4   8       32.16       30.43      3.15 o 
  -2   4   8      146.59      134.89      8.33 o 
  -1   4   8        7.61        3.90      2.43 o 
   0   4   8       14.42       13.65      3.17 o 
   1   4   8      114.84      103.23      4.32 o 
  -4   5   8      121.92      127.89      4.69 o 
  -3   5   8      421.73      427.31      7.97 o 
  -2   5   8      489.81      482.18      9.57 o 
  -1   5   8      415.04      429.88      8.68 o 
   0   5   8      524.54      510.31      7.34 o 
   1   5   8      219.97      212.85      7.65 o 
  -3   6   8       17.68       13.74      2.50 o 
  -2   6   8        1.65        1.38      1.44 o 
  -1   6   8      220.36      209.27      5.38 o 
   0   6   8      160.67      151.91      4.77 o 
  -1   7   8       74.19       70.16      4.95 o 
  -1   8   8       79.62       79.45      5.16 o 
  -4   1   9       89.23       80.98      5.83 o 
  -3   1   9       60.55       58.12      4.97 o 
  -2   2   9        2.97        3.94      3.13 o 
                                                 
